# Supplementary material for: Transcriptome Analysis Provides a Preliminary Regulation Route of the Ethylene Signal Transduction Component, SlEIN2, during Tomato Ripening
Source: PLoS One. 2016 Dec 14;11(12):e0168287. doi: 10.1371/journal.pone.0168287 (PMC5156437; doi:10.1371/journal.pone.0168287)
Supplement: S2 Table — (XLSX) [file pone.0168287.s002.xlsx]

## Sheet: TRV-GM VS TRV-SlEIN2
ID	TRV-GM	TRV-SlEIN2	log2.fold_change.	p_value	q_value	significant	GO_term	Annotation
Solyc00g013120	10.2877	4.64243	-1.14797	0.004	0.0177511	yes	GO:0003886,GO:0008170	Uncharacterized_mitochondrial_protein_AtMg01330_(AHRD_V1_*-*-_M1330_ARATH)
Solyc00g019750	1.38664	3.58245	1.36935	0.00985	0.0375833	yes	GO:0000276,GO:0016021	Unknown_Protein_(AHRD_V1)
Solyc00g019960	2.78077	0.174077	-3.99768	0.01215	0.0444615	yes	GO:0055114	Unknown Protein (AHRD V1)
Solyc00g024150	46.5837	135.534	1.54076	5e-05	0.000379504	yes	GO:0004160	Pterin-4-alpha-carbinolamine_dehydratase_(AHRD_V1_*-**_B6T9C1_MAIZE);_contains_Interpro_domain(s)__IPR001533__Transcriptional_coactivator/pterin_dehydratase_
Solyc00g049520	97.3263	48.1993	-1.01382	5e-05	0.000379504	yes	GO:0016020	Unknown_Protein_(AHRD_V1)
Solyc00g050130	6.91219	14.0453	1.02287	0.00025	0.00163768	yes	GO:0080002	UDP-glucose_glucosyltransferase_(AHRD_V1_****_D2KTV5_LOTJA);_contains_Interpro_domain(s)__IPR002213__UDP-glucuronosyl/UDP-glucosyltransferase_
Solyc00g053440	90.7815	230.272	1.34287	5e-05	0.000379504	yes	GO:0016020	Transmembrane_BAX_inhibitor_motif-containing_protein_4_(AHRD_V1_**--_B6T5N6_MAIZE);_contains_Interpro_domain(s)__IPR006214__Uncharacterised_protein_family_UPF0005_
Solyc00g060810	95.5283	305.762	1.67841	5e-05	0.000379504	yes	GO:0009607	Major_latex-like_protein_(AHRD_V1_**--_B5THI3_PANGI);_contains_Interpro_domain(s)__IPR000916__Bet_v_I_allergen_
Solyc00g072100	40.9949	20.3217	-1.01242	5e-05	0.000379504	yes	GO:0005622	LTRGag-pol-polymerase_3_(AHRD_V1_*-*-_B2BXJ4_ARALY)
Solyc00g104940	1.61814	0.157551	-3.36044	0.00775	0.0309264	yes	GO:0005975	Bax_inhibitor-1_like_(AHRD_V1_***-_Q8LAY4_ARATH)
Solyc00g136560	3.18198	17.4436	2.4547	5e-05	0.000379504	yes	GO:0016765	Undecaprenyl_pyrophosphate_synthase_(AHRD_V1_*-*-_D8G636_9CYAN);_contains_Interpro_domain(s)__IPR001441__Di-trans-poly-cis-decaprenylcistransferase-like_
Solyc00g156980	4.35727	0.322014	-3.75823	0.00095	0.00520353	yes	GO:0016117	Choline_dehydrogenase_(AHRD_V1_**--_A5L8M4_9GAMM);_contains_Interpro_domain(s)__IPR008671__Lycopene_beta_and_epsilon_cyclase_
Solyc00g174330	275.402	750.576	1.44646	5e-05	0.000379504	yes	GO:0005576	Pathogenesis related protein PR-1 (AHRD V1 ***- Q9SC15_SOLTU); contains Interpro domain(s) IPR001283 Allergen V5/Tpx-1 related
Solyc00g206460	6.12827	97.4419	3.99099	5e-05	0.000379504	yes	GO:0009536	Os06g0220000_protein_(Fragment)_(AHRD_V1_**--_Q0DDJ2_ORYSJ);_contains_Interpro_domain(s)__IPR006766__Phosphate-induced_protein_1_conserved_region_
Solyc00g217960	9.92774	68.8147	2.79318	5e-05	0.000379504	yes	GO:0008270	Ring_H2_finger_protein_(AHRD_V1_*-*-_D9ZHD8_HYPPE);_contains_Interpro_domain(s)__IPR018957__Zinc_finger,_C3HC4_RING-type_
Solyc00g247300	33.9536	13.6403	-1.31569	5e-05	0.000379504	yes	GO:0019825,GO:0046424	Cytochrome_P450
Solyc00g289230	3.13564	6.5264	1.05753	0.0036	0.0161832	yes	GO:0004672	Receptor_protein_kinase_(AHRD_V1_****_Q40096_IPOTF);_contains_Interpro_domain(s)__IPR002290__Serine/threonine_protein_kinase_
Solyc01g005000	39.8613	5.31402	-2.90711	5e-05	0.000379504	yes	GO:0006536,GO:0030170,GO:0019752	Glutamate_decarboxylase_(AHRD_V1_***-_Q1I1D8_CITSI);_contains_Interpro_domain(s)__IPR010107__Glutamate_decarboxylase_
Solyc01g005140	25.2936	100.012	1.98333	5e-05	0.000379504	yes	GO:0000293	Cytochrome_b561_(AHRD_V1_***-_Q3LGX5_CITLA);_contains_Interpro_domain(s)__IPR006593__Cytochrome_b561/ferric_reductase_transmembrane_
Solyc01g005290	1.67683	8.22996	2.29515	0.0001	0.000713249	yes	GO:0008526	SEC14_cytosolic_factor_family_protein_(AHRD_V1_**--_D7M8H6_ARALY);_contains_Interpro_domain(s)__IPR001251__Cellular_retinaldehyde-binding/triple_function,_C-terminal_
Solyc01g005300	57.3356	169.659	1.56514	5e-05	0.000379504	yes	GO:0005515	Flavin-binding_kelch_domain_F_box_protein_(AHRD_V1_**-*_D7KVS5_ARALY);_contains_Interpro_domain(s)__IPR015915__Kelch-type_beta_propeller_
Solyc01g005370	10.4365	26.6469	1.35233	5e-05	0.000379504	yes	GO:0005509	Calmodulin-2_(AHRD_V1_***-_D7LFI7_ARALY);_contains_Interpro_domain(s)__IPR011992__EF-Hand_type_
Solyc01g005420	3.93251	28.3554	2.8501	5e-05	0.000379504	yes	GO:0005509	SRC2-like_protein_(AHRD_V1_***-_A4K8J5_CAPAN);_contains_Interpro_domain(s)__IPR018029__C2_membrane_targeting_protein_
Solyc01g005470	16.6141	56.8034	1.77357	5e-05	0.000379504	yes	GO:0042803	Cell_number_regulator_10_(AHRD_V1_**--_D9HP26_MAIZE);_contains_Interpro_domain(s)__IPR006461__Protein_of_unknown_function_Cys-rich_
Solyc01g005520	26.9901	64.6973	1.26127	5e-05	0.000379504	yes	GO:0005515,GO:0005488	Tetratricopeptide_TPR_2_repeat_protein_(AHRD_V1_*---_A8ZVN6_DESOH);_contains_Interpro_domain(s)__IPR001478__PDZ/DHR/GLGF_
Solyc01g005560	110.672	228.43	1.04547	5e-05	0.000379504	yes	GO:0055114	Isocitrate_dehydrogenase_(AHRD_V1_***-_D2D324_GOSHI);_contains_Interpro_domain(s)__IPR004790__Isocitrate_dehydrogenase_NADP-dependent,_eukaryotic_
Solyc01g005590	116.519	20.5678	-2.50211	5e-05	0.000379504	yes	GO:0055114	Unknown_Protein_(AHRD_V1)
Solyc01g005730	0.55829	1.60852	1.52665	0.0009	0.00497797	yes	GO:0004675	LRR_receptor-like_serine/threonine-protein_kinase,_RLP
Solyc01g005760	19.9564	60.4391	1.59863	5e-05	0.000379504	yes	GO:0016301	LRR_receptor-like_serine/threonine-protein_kinase,_RLP
Solyc01g005800	0.182238	3.04265	4.06143	5e-05	0.000379504	yes	GO:0005516	Calmodulin_binding_protein_(AHRD_V1_*--*_B6U0B7_MAIZE)
Solyc01g005990	15.8591	6.9051	-1.19957	0.00015	0.00103404	yes	GO:0003779	Non-specific_lipid-transfer_protein_(AHRD_V1_*-*-_B9REN2_RICCO);_contains_Interpro_domain(s)__IPR003612__Plant_lipid_transfer_protein/seed_storage/trypsin-alpha_amylase_inhibitor_
Solyc01g006020	33.3266	86.4214	1.37471	5e-05	0.000379504	yes	GO:0000030	At3g32930-like_protein_(Fragment)_(AHRD_V1_*-*-_B3SKU7_ARAHA)
Solyc01g006150	7.65653	17.5518	1.19685	5e-05	0.000379504	yes	GO:0016020	Cation-efflux_pump_fieF_(AHRD_V1_***-_FIEF_KLEPN);_contains_Interpro_domain(s)__IPR002524__Cation_efflux_protein_
Solyc01g006330	0.353021	3.47595	3.29958	5e-05	0.000379504	yes	GO:0009507	PAP_fibrillin_family_protein_(AHRD_V1_*-*-_B7KDB3_CYAP7);_contains_Interpro_domain(s)__IPR006843__PAP_fibrillin_
Solyc01g006370	34.2614	14.7544	-1.21544	5e-05	0.000379504	yes	GO:0016757	Glucan_synthase_like_3_(AHRD_V1_***-_D8R8I5_SELML);_contains_Interpro_domain(s)__IPR003440__Glycosyl_transferase,_family_48_
Solyc01g006400	9.96372	2.65345	-1.90881	5e-05	0.000379504	yes	GO:0016757	Cysteine-rich_extensin-like_protein-4_(AHRD_V1_*-*-_Q08197_TOBAC)
Solyc01g006520	2.68913	5.61469	1.06207	0.0001	0.000713249	yes	GO:0005529,GO:0006468	Receptor-like_protein_kinase_(AHRD_V1_***-_Q39202_ARATH);_contains_Interpro_domain(s)__IPR002290__Serine/threonine_protein_kinase_
Solyc01g006540	5.00858	82.1543	4.03586	5e-05	0.000379504	yes	GO:0005515,GO:0016165	Lipoxygenase_(AHRD_V1_****_Q96573_SOLLC);_contains_Interpro_domain(s)__IPR001246__Lipoxygenase,_plant_
Solyc01g006550	0.866502	14.3397	4.04867	5e-05	0.000379504	yes	GO:0004675	LRR_receptor-like_serine/threonine-protein_kinase,_RLP
Solyc01g006670	20.2685	43.6773	1.10764	5e-05	0.000379504	yes	GO:0008152	UDP-glucosyltransferase HvUGT5876 (AHRD V1 ***- D3WYW1_HORVD); contains Interpro domain(s) IPR002213 UDP-glucuronosyl/UDP-glucosyltransferase
Solyc01g006820	231.864	108.128	-1.10054	5e-05	0.000379504	yes	GO:0008270	Unknown_Protein_(AHRD_V1)
Solyc01g006890	8.48837	3.22635	-1.39558	5e-05	0.000379504	yes	GO:0006457,GO:0031072	Genomic_DNA_chromosome_5_P1_clone_MUK11_(AHRD_V1_***-_Q9FMC4_ARATH)
Solyc01g006930	71.2476	25.8346	-1.46354	5e-05	0.000379504	yes	GO:0003700,GO:0016566	Nuclear_transcription_factor_Y_subunit_A-2_(AHRD_V1_****_B6SM21_MAIZE);_contains_Interpro_domain(s)__IPR001289__CCAAT-binding_transcription_factor,_subunit_B_
Solyc01g006950	2.11886	41.3012	4.28483	5e-05	0.000379504	yes	GO:0043495	Syntaxin_(AHRD_V1_***-_Q6X9V9_HORVD);_contains_Interpro_domain(s)__IPR010989__t-SNARE_
Solyc01g007030	0.0971123	9.69444	6.64136	0.0028	0.013044	yes	GO:0005488	U-box domain-containing protein (AHRD V1 ***- D7LU64_ARALY); contains Interpro domain(s) IPR016024 Armadillo-type fold
Solyc01g007770	16.33	49.4157	1.59745	5e-05	0.000379504	yes	GO:0003700,GO:0003714	Genomic_DNA_chromosome_5_P1_clone_MHF15_(AHRD_V1_***-_Q9FNI0_ARATH)
Solyc01g007980	16.534	34.8084	1.074	5e-05	0.000379504	yes	GO:0019199,GO:0004674	RLK,_Receptor_like_protein,_putative_resistance_protein_with_an_antifungal_domain
Solyc01g008420	14.5928	4.6041	-1.66427	5e-05	0.000379504	yes	GO:0016020	Mate_efflux_family_protein_(AHRD_V1_**--_D7KHQ9_ARALY);_contains_Interpro_domain(s)__IPR002528__Multi_antimicrobial_extrusion_protein_MatE_
Solyc01g008510	2.1122	10.3851	2.2977	0.0002	0.00134401	yes	GO:0005515,GO:0004674	Photosystem_II_5_kDa_protein,_chloroplastic_(AHRD_V1_*-*-_PST2_GOSHI)
Solyc01g008530	2.69349	6.18527	1.19936	0.0006	0.00352489	yes	GO:0044237	Cinnamoyl CoA reductase-like protein (AHRD V1 ***- B9HNY0_POPTR); contains Interpro domain(s) IPR016040 NAD(P)-binding domain
Solyc01g008560	11.4517	27.9115	1.28529	5e-05	0.000379504	yes	GO:0042736,GO:0005516,GO:0003951	NAD_kinase_1_(AHRD_V1_****_B6SWV6_MAIZE);_contains_Interpro_domain(s)__IPR002504__ATP-NAD/AcoX_kinase_
Solyc01g008620	0.406416	6.07701	3.90233	0.0001	0.000713249	yes	GO:0005515,GO:0008810	Beta-1_3-glucanase_(AHRD_V1_***-_Q9SYX6_TOBAC);_contains_Interpro_domain(s)__IPR000490__Glycoside_hydrolase,_family_17_
Solyc01g008700	12.9623	44.3515	1.77466	5e-05	0.000379504	yes	GO:0005515,GO:0005458	cDNA_clone_001-102-C05_full_insert_sequence_(AHRD_V1_**--_B7E7M9_ORYSJ)
Solyc01g008710	5.16348	26.443	2.35647	5e-05	0.000379504	yes	GO:0005975	Mannan_endo-1_4-beta-mannosidase_(AHRD_V1_***-_D2S259_HALTV);_contains_Interpro_domain(s)__IPR018087__Glycoside_hydrolase,_family_5,_conserved_site__IPR013781__Glycoside_hydrolase,_subgroup,_catalytic_core_
Solyc01g008790	27.6317	12.5908	-1.13396	5e-05	0.000379504	yes	GO:0016788	Phosphoesterase_family_protein_(AHRD_V1_***-_D7LEV5_ARALY);_contains_Interpro_domain(s)__IPR007312__Phosphoesterase_
Solyc01g008920	11.0086	30.5812	1.47402	5e-05	0.000379504	yes	GO:0008152	NAD_dependent_epimerase/dehydratase_family_protein_expressed_(AHRD_V1_**--_Q10L97_ORYSJ);_contains_Interpro_domain(s)__IPR013120__Male_sterility,_NAD-binding_
Solyc01g009160	2.91433	36.5893	3.65019	5e-05	0.000379504	yes	GO:0005634	Harpin-induced_protein-like_(Fragment)_(AHRD_V1_**--_D2CFH8_COFAR);_contains_Interpro_domain(s)__IPR010847__Harpin-induced_1_
Solyc01g009200	1.62791	0.342012	-2.2509	0.0045	0.0196478	yes	GO:0005515,GO:0003725	Restricted_tev_movement_2_(AHRD_V1_*---_D5K219_ARATH);_contains_Interpro_domain(s)__IPR008978__HSP20-like_chaperone_
Solyc01g009670	0.918557	2.03622	1.14845	0.0086	0.0336723	yes	GO:0006396	CCA-adding_enzyme_(AHRD_V1_*-*-_CCA_STAES);_contains_Interpro_domain(s)__IPR002646__Polynucleotide_adenylyltransferase_region_
Solyc01g009690	0.643314	2.28573	1.82906	0.0001	0.000713249	yes	GO:0016301	LRR_receptor-like_serine/threonine-protein_kinase,_RLP
Solyc01g009700	0.18875	1.2555	2.73372	0.0001	0.000713249	yes	GO:0004675	LRR_receptor-like_serine/threonine-protein_kinase,_RLP
Solyc01g010020	3.94444	10.5504	1.41941	5e-05	0.000379504	yes	GO:0005509	Calmodulin_(AHRD_V1_***-_B6SJJ2_MAIZE);_contains_Interpro_domain(s)__IPR003299__Flagellar_calcium-binding_protein_(calflagin)_
Solyc01g010040	24.632	49.6877	1.01235	5e-05	0.000379504	yes	GO:0006468	S-adenosylmethionine decarboxylase uORF (AHRD V1 *-*- Q6RUQ6_DAUCA); contains Interpro domain(s) IPR012511 S-adenosyl-l-methionine decarboxylase leader peptide
Solyc01g010060	2.90882	55.7648	4.26085	5e-05	0.000379504	yes	GO:0004014	Unknown_Protein_(AHRD_V1)
Solyc01g010190	49.2597	17.7992	-1.4686	5e-05	0.000379504	yes	GO:0005975	Unknown_Protein_(AHRD_V1)
Solyc01g010200	421.572	168.494	-1.32308	5e-05	0.000379504	yes	GO:0005975	LTRGag-pol-polymerase_3_(AHRD_V1_***-_B2BXJ4_ARALY)
Solyc01g010640	34.1474	71.4492	1.06514	5e-05	0.000379504	yes	GO:0055114	Uncharacterized_membrane_protein_(AHRD_V1_**--_Q46JN3_PROMT);_contains_Interpro_domain(s)__IPR001395__Aldo/keto_reductase_
Solyc01g010660	12.0604	28.7283	1.2522	5e-05	0.000379504	yes	GO:0005515,GO:0016301	Receptor-like_protein_kinase_At3g21340_(AHRD_V1_****_RLK6_ARATH);_contains_Interpro_domain(s)__IPR002290__Serine/threonine_protein_kinase_
Solyc01g010710	0.769345	0.119964	-2.68103	0.00335	0.0152327	yes	GO:0042802,GO:0004185	Serine_carboxypeptidase_1_(AHRD_V1_****_B6U0V5_MAIZE);_contains_Interpro_domain(s)__IPR001563__Peptidase_S10,_serine_carboxypeptidase_
Solyc01g014120	3.2342	1.58276	-1.03097	0.01	0.0380454	yes	GO:0009055,GO:0055114	Unknown_Protein_(AHRD_V1)
Solyc01g014380	1.46791	0.452522	-1.6977	0.0064	0.0264584	yes	GO:0008168	Unknown_Protein_(AHRD_V1)
Solyc01g014560	0.129179	1.60116	3.63167	0.00145	0.0074759	yes	GO:0005529	D-mannose_binding_lectin_family_protein_expressed_(AHRD_V1_**--_Q2RAY8_ORYSJ);_contains_Interpro_domain(s)__IPR001480__Curculin-like_(mannose-binding)_lectin_
Solyc01g014840	0.616779	2.45102	1.99055	5e-05	0.000379504	yes	GO:0030275,GO:0000166	Tir-nbs-lrr,_resistance_protein
Solyc01g021730	0.265655	2.11932	2.99598	0.0019	0.00939632	yes	GO:0045449	NAC_domain_protein_IPR003441_(AHRD_V1_*-*-_B9IHI9_POPTR);_contains_Interpro_domain(s)__IPR003441__No_apical_meristem_(NAM)_protein_
Solyc01g028800	0.688434	0.113567	-2.59977	0.00095	0.00520353	yes	GO:0005488,GO:0003723	Pumilio-family_RNA_binding_protein_(AHRD_V1_*-*-_A8N273_COPC7);_contains_Interpro_domain(s)__IPR011989__Armadillo-like_helical_
Solyc01g044240	86.4209	214.306	1.31022	5e-05	0.000379504	yes	GO:0016020,GO:0016740	Unknown_Protein_(AHRD_V1)
Solyc01g049650	78.5014	38.6646	-1.02171	5e-05	0.000379504	yes	GO:0006096,GO:0003824	Pyruvate_kinase_(AHRD_V1_***-_B9SBM7_RICCO);_contains_Interpro_domain(s)__IPR001697__Pyruvate_kinase_
Solyc01g050050	3.53196	0.630052	-2.48693	0.0008	0.0045146	yes	GO:0008270	Unknown Protein (AHRD V1)
Solyc01g057770	19.8538	117.362	2.56348	5e-05	0.000379504	yes	GO:0005452	AE_family_transporter_anion_exchange_(AHRD_V1_*--*_A4RY02_OSTLU);_contains_Interpro_domain(s)__IPR003020__Bicarbonate_transporter,_eukaryotic_
Solyc01g057830	49.5825	104.837	1.08025	5e-05	0.000379504	yes	GO:0005840,GO:0003723	30S_ribosomal_protein_S1_(AHRD_V1_**--_B4FUZ5_MAIZE);_contains_Interpro_domain(s)__IPR003029__Ribosomal_protein_S1,_RNA_binding_domain_
Solyc01g058270	11.6761	3.86008	-1.59686	5e-05	0.000379504	yes	GO:0016413	CAS1_domain_containing_1_(AHRD_V1_**--_B0W8N6_CULQU);_contains_Interpro_domain(s)__IPR012419__Cas1p-like_
Solyc01g058320	57.412	19.9601	-1.52423	5e-05	0.000379504	yes	GO:0016413	T6A9.7_protein_(AHRD_V1_*-*-_Q9FZ23_ARATH)
Solyc01g059980	1.26083	0.629649	-1.00176	0.0001	0.000713249	yes	GO:0005975	Beta-glucanase (AHRD V1 ***- Q53X08_NICPL); contains Interpro domain(s) IPR000490 Glycoside hydrolase, family 17
Solyc01g065500	7.62739	1.7085	-2.15846	5e-05	0.000379504	yes	GO:0055114	Phosphoribosylanthranilate_transferase_(Fragment)_(AHRD_V1_*---_Q43085_PEA);_contains_Interpro_domain(s)__IPR013583__Phosphoribosyltransferase_C-terminal,_plant_
Solyc01g065530	22.7587	297.167	3.70678	5e-05	0.000379504	yes	GO:0055114	COBRA-like_protein_(AHRD_V1_***-_Q655F2_ORYSJ);_contains_Interpro_domain(s)__IPR006918__Glycosyl-phosphatidyl_inositol-anchored,_plant_
Solyc01g065750	3.39598	14.3038	2.0745	0.00025	0.00163768	yes	GO:0004630	Unknown_Protein_(AHRD_V1)
Solyc01g065980	314.682	145.61	-1.11179	5e-05	0.000379504	yes	GO:0003700	Ethylene_responsive_transcription_factor_2b_(AHRD_V1_*-**_C0J9I6_9ROSA);_contains_Interpro_domain(s)__IPR001471__Pathogenesis-related_transcriptional_factor_and_ERF,_DNA-binding_
Solyc01g066290	0.515912	5.14498	3.31797	0.00095	0.00520353	yes	GO:0006508	Unknown_Protein_(AHRD_V1)
Solyc01g066430	16.4762	401.561	4.60717	5e-05	0.000379504	yes	GO:0008270	Ring_H2_finger_protein_(AHRD_V1_*-*-_D9ZHD8_HYPPE);_contains_Interpro_domain(s)__IPR018957__Zinc_finger,_C3HC4_RING-type_
Solyc01g066460	4.11373	0.465452	-3.14374	0.0003	0.00192126	yes	GO:0004301	Epoxide_hydrolase_(AHRD_V1_****_Q41413_SOLTU);_contains_Interpro_domain(s)__IPR000639__Epoxide_hydrolase-like_
Solyc01g066740	55.2536	14.744	-1.90594	5e-05	0.000379504	yes	GO:0000166	Transducin_family_protein_(Fragment)_(AHRD_V1_*---_D7L607_ARALY);_contains_Interpro_domain(s)__IPR017986__WD40_repeat,_region_
Solyc01g066860	10.9905	2.54202	-2.11221	5e-05	0.000379504	yes	GO:0016020	Unknown_Protein_(AHRD_V1)
Solyc01g067000	22.1597	56.9994	1.36301	5e-05	0.000379504	yes	GO:0005484	SRC2_homolog_(Fragment)_(AHRD_V1_*-*-_B3IYJ9_9SOLA);_contains_Interpro_domain(s)__IPR018029__C2_membrane_targeting_protein_
Solyc01g067010	11.8585	26.4076	1.15503	5e-05	0.000379504	yes	GO:0005484	F-box_family_protein_(AHRD_V1_**--_B9HCS6_POPTR);_contains_Interpro_domain(s)__IPR017451__F-box_associated_type_1_
Solyc01g067020	0.99545	24.5414	4.62373	5e-05	0.000379504	yes	GO:0004675	Receptor_like_kinase,_RLK
Solyc01g067120	1.79306	11.6046	2.6942	5e-05	0.000379504	yes	GO:0031461	Cullin_1-like_protein_C_(AHRD_V1_***-_A0ELU7_PETIN);_contains_Interpro_domain(s)__IPR016159__Cullin_repeat-like_
Solyc01g067230	3.40126	1.18356	-1.52293	0.0056	0.0236611	yes	GO:0031461	Cullin 1-like protein C (AHRD V1 ***- A0ELU7_PETIN); contains Interpro domain(s) IPR001373 Cullin, N-terminal
Solyc01g067330	1.20122	5.60135	2.22127	5e-05	0.000379504	yes	GO:0005515	UPF0497_membrane_protein_4_(AHRD_V1_***-_U4974_VITVI);_contains_Interpro_domain(s)__IPR006459__Uncharacterised_protein_family_UPF0497,_trans-membrane_plant_subgroup_
Solyc01g067360	0.275924	0.943109	1.77315	0.01355	0.0486564	yes	GO:0005102	CHY_zinc_finger_family_protein_expressed_(AHRD_V1_***-_Q2QP88_ORYSJ);_contains_Interpro_domain(s)__IPR008913__Zinc_finger,_CHY-type_
Solyc01g067620	3.66543	1.25664	-1.54441	0.00035	0.00219871	yes	GO:0016706,GO:0016682	1-aminocyclopropane-1-carboxylate_oxidase_(AHRD_V1_**--_ACCO_MUSAC);_contains_Interpro_domain(s)__IPR005123__Oxoglutarate_and_iron-dependent_oxygenase_
Solyc01g067790	2.6398	1.26977	-1.05586	0.00085	0.00473455	yes	GO:0005622	Mediator_of_DNA_damage_checkpoint_protein_1_(AHRD_V1_*---_MDC1_PIG);_contains_Interpro_domain(s)__IPR001357__BRCT_
Solyc01g067890	94.4867	194.562	1.04205	5e-05	0.000379504	yes	GO:0016114,GO:0008152	1-deoxy-D-xylulose_5-phosphate_synthase_1_(AHRD_V1_***-_C7U110_SOLLC);_contains_Interpro_domain(s)__IPR005474__Transketolase,_N-terminal__IPR005475__Transketolase,_central_region__IPR005477__Deoxyxylulose-5-phosphate_synthase_
Solyc01g068000	27.657	62.0385	1.16552	5e-05	0.000379504	yes	GO:0004722	Serine/threonine_phosphatase_family_protein_(AHRD_V1_****_C1E0J1_9CHLO);_contains_Interpro_domain(s)__IPR015655__Protein_phosphatase_2C_
Solyc01g068130	40.9945	16.7014	-1.29546	5e-05	0.000379504	yes	GO:0005618	Os05g0272200_protein_(Fragment)_(AHRD_V1_*-*-_Q0DJJ5_ORYSJ)
Solyc01g068380	0.179068	1.007	2.49149	0.0007	0.00401565	yes	GO:0004722,GO:0005515	Purple_acid_phosphatase_(AHRD_V1_*-**_B6TKL3_MAIZE);_contains_Interpro_domain(s)__IPR004843__Metallophosphoesterase_
Solyc01g068490	0.90195	4.1048	2.18619	5e-05	0.000379504	yes	GO:0005488	U-box_domain-containing_protein_(AHRD_V1_**--_Q1ENX4_MUSAC);_contains_Interpro_domain(s)__IPR011989__Armadillo-like_helical_
Solyc01g073640	258.269	9.49139	-4.76611	5e-05	0.000379504	yes	GO:0008152,GO:0055114	Uncharacterized_oxidoreductase_Mb1385_(AHRD_V1_***-_Y1385_MYCBO);_contains_Interpro_domain(s)__IPR002347__Glucose/ribitol_dehydrogenase_
Solyc01g073680	9.0911	3.80265	-1.25745	0.00055	0.00326415	yes	GO:0006869	Non-specific_lipid-transfer_protein_(AHRD_V1_***-_C6TMC6_SOYBN);_contains_Interpro_domain(s)__IPR013770__Plant_lipid_transfer_protein_and_hydrophobic_protein,_helical_
Solyc01g073700	1.45862	0.0817692	-4.15691	0.00425	0.0187051	yes	GO:0005524,GO:0017111	26S_protease_regulatory_subunit_8_homolog_(AHRD_V1_*---_PRS8_ENCCU);_contains_Interpro_domain(s)__IPR003959__ATPase,_AAA-type,_core_
Solyc01g073820	0.501932	4.57966	3.18968	0.0001	0.000713249	yes	GO:0008270	CHP-rich_zinc_finger_protein-like_(AHRD_V1_**--_Q9FNE5_ARATH);_contains_Interpro_domain(s)__IPR011424__C1-like_
Solyc01g073890	0.602647	24.1317	5.32348	5e-05	0.000379504	yes	GO:0019992,GO:0020037	CHP-rich_zinc_finger_protein-like_(AHRD_V1_*---_Q9FJG5_ARATH);_contains_Interpro_domain(s)__IPR011424__C1-like_
Solyc01g073910	1.64221	6.30442	1.94072	0.0001	0.000713249	yes	GO:0005634,GO:0006355,GO:0045449	Homeobox-leucine_zipper_protein_14_(AHRD_V1_*-*-_D7LZT3_ARALY);_contains_Interpro_domain(s)__IPR003106__Leucine_zipper,_homeobox-associated_
Solyc01g073970	4.68502	1.34313	-1.80245	0.00635	0.0262902	yes	GO:0042802	Histone_H3_(AHRD_V1_***-_D8L9K7_WHEAT);_contains_Interpro_domain(s)__IPR000164__Histone_H3_
Solyc01g074000	41.2656	9.54231	-2.11253	5e-05	0.000379504	yes	GO:0042802	Histone_H3_(AHRD_V1_***-_D8L9K7_WHEAT);_contains_Interpro_domain(s)__IPR000164__Histone_H3_
Solyc01g079110	38.4529	7.44783	-2.3682	5e-05	0.000379504	yes	GO:0042802	Histone_H3_(AHRD_V1_***-_D8L9K7_WHEAT);_contains_Interpro_domain(s)__IPR000164__Histone_H3_
Solyc01g079150	4.51995	1.44776	-1.64248	5e-05	0.000379504	yes	GO:0005452	AE_family_transporter_anion_exchange_(AHRD_V1_*--*_A4RY02_OSTLU);_contains_Interpro_domain(s)__IPR003020__Bicarbonate_transporter,_eukaryotic_
Solyc01g079170	3.42807	9.37702	1.45173	5e-05	0.000379504	yes	GO:0016758	Galactinol_synthase_(AHRD_V1_***-_D6QSF5_BRANA);_contains_Interpro_domain(s)__IPR002495__Glycosyl_transferase,_family_8_
Solyc01g079200	0.259806	1.02537	1.98064	0.0129	0.0467729	yes	GO:0004062,GO:0045543	Gibberellin_2-oxidase_(AHRD_V1_****_A4GVL7_SOLLC);_contains_Interpro_domain(s)__IPR005123__Oxoglutarate_and_iron-dependent_oxygenase_
Solyc01g079240	10.8336	4.54778	-1.25228	5e-05	0.000379504	yes	GO:0004467	Long-chain-fatty-acid--CoA_ligase_family_protein_(AHRD_V1_****_D7LGL1_ARALY);_contains_Interpro_domain(s)__IPR000873__AMP-dependent_synthetase_and_ligase_
Solyc01g079260	12.3621	32.1017	1.37673	5e-05	0.000379504	yes	GO:0045449	WRKY_transcription_factor_4_(AHRD_V1_***-_A7UGD1_SOLTU);_contains_Interpro_domain(s)__IPR003657__DNA-binding_WRKY_
Solyc01g079410	7.22202	0.968398	-2.89873	5e-05	0.000379504	yes	GO:0031177	SMP-30/Gluconolaconase/LRE_domain_protein_(AHRD_V1_*-*-_D2QD53_SPILD);_contains_Interpro_domain(s)__IPR011042__Six-bladed_beta-propeller,_TolB-like_
Solyc01g079470	7.05379	321.714	5.51123	5e-05	0.000379504	yes	GO:0005515	CP12_(AHRD_V1_***-_O24136_TOBAC);_contains_Interpro_domain(s)__IPR003823__Protein_of_unknown_function_CP12_
Solyc01g079480	63.6971	155.319	1.28593	5e-05	0.000379504	yes	GO:0043565,GO:0003700,GO:0046982	BZIP_transcription_factor_(AHRD_V1_**-*_Q1HW69_CAPAN);_contains_Interpro_domain(s)__IPR011616__bZIP_transcription_factor,_bZIP-1_
Solyc01g079500	8.66701	3.3394	-1.37594	5e-05	0.000379504	yes	GO:0043140	DNA_replication_licensing_factor_(AHRD_V1_****_Q2U020_ASPOR);_contains_Interpro_domain(s)__IPR008050__MCM_protein_7_
Solyc01g079530	2.20596	38.7653	4.13528	0.00265	0.0124746	yes	GO:0005515	E3_ubiquitin-protein_ligase_MARCH6_(AHRD_V1_*---_C1HD92_PARBA);_contains_Interpro_domain(s)__IPR011016__Zinc_finger,_RING-CH-type_
Solyc01g079600	19.8606	87.7271	2.14312	5e-05	0.000379504	yes	GO:0006629	Lipase_(AHRD_V1_*-*-_C1FIH0_9CHLO);_contains_Interpro_domain(s)__IPR002921__Lipase,_class_3_
Solyc01g079660	0.911442	73.3604	6.33071	5e-05	0.000379504	yes	GO:0006221,GO:0003824	Long_cell-linked_locus_protein_(AHRD_V1_***-_Q946U8_MAIZE)
Solyc01g079670	0.226259	3.44138	3.92694	0.00935	0.0360023	yes	GO:0006221,GO:0003824	Long_cell-linked_locus_protein_(AHRD_V1_***-_B6SJT6_MAIZE)
Solyc01g079750	0.614467	0.167444	-1.87566	0.0042	0.0185263	yes	GO:0004711	Protein_serine/threonine_kinase_(AHRD_V1_*-**_D3BP85_POLPA);_contains_Interpro_domain(s)__IPR015748__Mitogen_activated_protein_kinase_kinase_kinase_3_
Solyc01g079790	3.22516	17.0749	2.40443	5e-05	0.000379504	yes	GO:0008878	Glucose-1-phosphate_adenylyltransferase_(AHRD_V1_****_P93230_SOLLC);_contains_Interpro_domain(s)__IPR011831__Glucose-1-phosphate_adenylyltransferase_
Solyc01g079810	8.83936	20.8106	1.23531	5e-05	0.000379504	yes	GO:0008026,GO:0005524	RING-H2_finger_protein_(Fragment)_(AHRD_V1_*-*-_Q7X9M1_WHEAT);_contains_Interpro_domain(s)__IPR018957__Zinc_finger,_C3HC4_RING-type_
Solyc01g079880	1412.84	615.676	-1.19835	5e-05	0.000379504	yes	GO:0005515,GO:0003700	Asparagine_synthetase_(AHRD_V1_*---_Q9ZST6_ARATH)
Solyc01g079940	0.888389	3.98395	2.16494	5e-05	0.000379504	yes	GO:0006508	Xylanase_inhibitor_(Fragment)_(AHRD_V1_**--_Q53IQ4_WHEAT);_contains_Interpro_domain(s)__IPR001461__Peptidase_A1_
Solyc01g080070	28.3374	10.3854	-1.44815	5e-05	0.000379504	yes	GO:0030001	Copper_chaperone_(AHRD_V1_*---_B6TJ24_MAIZE);_contains_Interpro_domain(s)__IPR006121__Heavy_metal_transport/detoxification_protein_
Solyc01g080210	3.94309	12.3188	1.64346	5e-05	0.000379504	yes	GO:0016959,GO:0042802	Ribonucleoside-diphosphate_reductase_small_chain_(AHRD_V1_****_B6TLH5_MAIZE);_contains_Interpro_domain(s)__IPR000358__Ribonucleotide_reductase_
Solyc01g080220	6.11032	34.6926	2.50531	5e-05	0.000379504	yes	GO:0005515	Dienelactone_hydrolase_family_protein_(AHRD_V1_**--_D7L3C7_ARALY);_contains_Interpro_domain(s)__IPR002925__Dienelactone_hydrolase_
Solyc01g080260	1.44741	0.59573	-1.28074	0.00445	0.0194639	yes	GO:0005488	At4g14280-like_protein_(Fragment)_(AHRD_V1_*-*-_C7FD87_ARALP);_contains_Interpro_domain(s)__IPR011989__Armadillo-like_helical_
Solyc01g080280	9.8738	76.1996	2.94811	5e-05	0.000379504	yes	GO:0004356	Glutamine_synthetase_(AHRD_V1_***-_B5LAU9_CAPAN);_contains_Interpro_domain(s)__IPR008146__Glutamine_synthetase,_catalytic_region_
Solyc01g080410	3.43167	27.6165	3.00854	5e-05	0.000379504	yes	GO:0055114	Peptide_methionine_sulfoxide_reductase_msrB_(AHRD_V1_***-_B6T2C6_MAIZE);_contains_Interpro_domain(s)__IPR002579__Methionine_sulphoxide_reductase_B_
Solyc01g080500	84.3231	441.491	2.38838	5e-05	0.000379504	yes	GO:0006396	Unknown_Protein_(AHRD_V1)
Solyc01g080600	8.98852	2.18229	-2.04224	0.0003	0.00192126	yes	GO:0042802	Histone_H3_(AHRD_V1_***-_D8L9K7_WHEAT);_contains_Interpro_domain(s)__IPR000164__Histone_H3_
Solyc01g080680	3.44977	1.30829	-1.39882	0.00075	0.00427271	yes	GO:0016020,GO:0016021	Glucose_transporter_8_(AHRD_V1_***-_Q2KKJ3_SOLIN);_contains_Interpro_domain(s)__IPR003663__Sugar/inositol_transporter_
Solyc01g080770	3.61261	0.89128	-2.01909	5e-05	0.000379504	yes	GO:0004675	Receptor_like_kinase,_RLK
Solyc01g081060	193.499	627.604	1.69753	5e-05	0.000379504	yes	GO:0016798,GO:0016762	Xyloglucan_endotransglucosylase/hydrolase_14_(AHRD_V1_****_C0IRH3_ACTDE);_contains_Interpro_domain(s)__IPR016455__Xyloglucan_endotransglucosylase/hydrolase_
Solyc01g081260	84.7387	289.046	1.77021	5e-05	0.000379504	yes	GO:0004519	Glutathione S-transferase (AHRD V1 ***- Q8H9E5_CUCMA); contains Interpro domain(s) IPR004045 Glutathione S-transferase, N-terminal
Solyc01g081440	16.9552	8.23622	-1.04167	5e-05	0.000379504	yes	GO:0009055	Unknown_Protein_(AHRD_V1);_contains_Interpro_domain(s)__IPR010410__Protein_of_unknown_function_DUF1005_
Solyc01g081480	4.10153	9.658	1.23556	0.00085	0.00473455	yes	GO:0031177	Genomic_DNA_chromosome_5_P1_clone_MVA3_(AHRD_V1_**--_Q9FN84_ARATH)
Solyc01g081490	10.1162	30.6504	1.59924	5e-05	0.000379504	yes	GO:0006355	RNA_polymerase_sigma_factor_(AHRD_V1_*-*-_Q59965_SYNP2);_contains_Interpro_domain(s)__IPR016262__RNA_polymerase_sigma_factor,_SigB/SigC/SigD,_plastid_
Solyc01g081540	57.0496	26.5918	-1.10123	5e-05	0.000379504	yes	GO:0060001	Myosin_XI-F_(AHRD_V1_***-_B0CN60_NICBE);_contains_Interpro_domain(s)__IPR001609__Myosin_head,_motor_region_
Solyc01g081640	1.1647	0.241499	-2.26987	0.00035	0.00219871	yes	GO:0016231	Legume_lectin_beta_domain_(AHRD_V1_***-_A2Q3C0_MEDTR);_contains_Interpro_domain(s)__IPR010341__Protein_of_unknown_function_DUF936,_plant_
Solyc01g086640	19.6124	46.5068	1.24568	5e-05	0.000379504	yes	GO:0016231	Os03g0169000_protein_(Fragment)_(AHRD_V1_***-_Q0DUS7_ORYSJ);_contains_Interpro_domain(s)__IPR004348__Protein_of_unknown_function_DUF246,_plant_
Solyc01g086660	53.7025	21.8668	-1.29625	5e-05	0.000379504	yes	GO:0008152,GO:0006779,GO:0055114	Unknown_Protein_(AHRD_V1)
Solyc01g086670	8.37896	23.0042	1.45705	0.00015	0.00103404	yes	GO:0008152,GO:0006779,GO:0055114	Unknown_Protein_(AHRD_V1)
Solyc01g086730	0.344941	6.15837	4.15813	5e-05	0.000379504	yes	GO:0005509	DUF803_domain_membrane_protein_(AHRD_V1_**--_Q4WRL6_ASPFU);_contains_Interpro_domain(s)__IPR008521__Protein_of_unknown_function_DUF803_
Solyc01g086800	13.1768	4.74966	-1.4721	0.00035	0.00219871	yes	GO:0042802,GO:0042393	Histone_H3_(AHRD_V1_****_Q53NE3_ORYSJ);_contains_Interpro_domain(s)__IPR000164__Histone_H3_
Solyc01g086820	26.163	4.85187	-2.43092	5e-05	0.000379504	yes	GO:0042802	Histone_H3_(AHRD_V1_***-_D8L9K7_WHEAT);_contains_Interpro_domain(s)__IPR000164__Histone_H3_
Solyc01g086920	142.782	7.02179	-4.34583	5e-05	0.000379504	yes	GO:0004675	LRR_receptor-like_serine/threonine-protein_kinase,_RLP
Solyc01g086960	122.633	570.342	2.21748	5e-05	0.000379504	yes	GO:0005515	Zinc_finger_A20_and_AN1_domain-containing_stress-associated_protein_6_(AHRD_V1_*-*-_C1BNQ4_9MAXI);_contains_Interpro_domain(s)__IPR000058__Zinc_finger,_AN1-type_
Solyc01g087020	144.52	332.601	1.20253	5e-05	0.000379504	yes	GO:0005515	Unknown_Protein_(AHRD_V1)
Solyc01g087040	15.1865	36.9657	1.28339	5e-05	0.000379504	yes	GO:0005515,GO:0003682	Thylakoid_lumenal_19_kDa_protein,_chloroplastic_(AHRD_V1_***-_TL19_ARATH);_contains_Interpro_domain(s)__IPR016123__Mog1/PsbP,_alpha/beta/alpha_sandwich_
Solyc01g087070	5.81098	19.5394	1.74953	5e-05	0.000379504	yes	GO:0005471	Mitochondrial_ADP/ATP_carrier_proteins_(AHRD_V1_****_Q2UU95_ASPOR);_contains_Interpro_domain(s)__IPR002113__Adenine_nucleotide_translocator_1_
Solyc01g087180	3.02982	15.2247	2.32911	0.0001	0.000713249	yes	GO:0003700	Unknown_Protein_(AHRD_V1)
Solyc01g087210	394.211	164.235	-1.2632	5e-05	0.000379504	yes	GO:0016759	Cellulose_synthase_(AHRD_V1_****_Q6XP46_SOLTU);_contains_Interpro_domain(s)__IPR005150__Cellulose_synthase_
Solyc01g087520	51.7811	113.004	1.12587	5e-05	0.000379504	yes	GO:0009536	Ferredoxin-thioredoxin_reductase_variable_chain_(AHRD_V1_*-*-_B6UCW8_MAIZE);_contains_Interpro_domain(s)__IPR004207__Ferredoxin_thioredoxin_reductase,_alpha_chain_
Solyc01g087580	5.29657	288.695	5.76834	5e-05	0.000379504	yes	GO:0003838	Unknown_Protein_(AHRD_V1)
Solyc01g087590	1.55581	20.8235	3.74248	5e-05	0.000379504	yes	GO:0046592,GO:0050660	Polyamine_oxidase_(AHRD_V1_****_Q4H439_TOBAC);_contains_Interpro_domain(s)__IPR002937__Amine_oxidase_
Solyc01g087780	0.0533785	1.30884	4.61589	0.003	0.0138678	yes	GO:0006508,GO:0043086	Subtilisin-like_protease_(AHRD_V1_**--_O82006_SOLLC);_contains_Interpro_domain(s)__IPR015500__Peptidase_S8,_subtilisin-related__IPR000209__Peptidase_S8_and_S53,_subtilisin,_kexin,_sedolisin_
Solyc01g087800	2.131	5.84671	1.4561	5e-05	0.000379504	yes	GO:0006508,GO:0043086	Subtilisin-like_protease_(AHRD_V1_**--_O82777_SOLLC);_contains_Interpro_domain(s)__IPR015500__Peptidase_S8,_subtilisin-related_
Solyc01g087810	0.654131	1.7192	1.39409	0.00315	0.0144329	yes	GO:0006508,GO:0043086	Subtilisin-like_protease_(AHRD_V1_**--_O82777_SOLLC);_contains_Interpro_domain(s)__IPR015500__Peptidase_S8,_subtilisin-related_
Solyc01g087950	6.08755	13.6123	1.16098	5e-05	0.000379504	yes	GO:0042802,GO:0004185	Serine_carboxypeptidase_1_(AHRD_V1_****_B6SW38_MAIZE);_contains_Interpro_domain(s)__IPR001563__Peptidase_S10,_serine_carboxypeptidase_
Solyc01g087970	0.916521	0.117199	-2.96721	0.0014	0.00725789	yes	GO:0042802,GO:0004185	Serine_carboxypeptidase_1_(AHRD_V1_****_B6SW38_MAIZE);_contains_Interpro_domain(s)__IPR001563__Peptidase_S10,_serine_carboxypeptidase_
Solyc01g087980	3.81014	21.52	2.49776	0.0001	0.000713249	yes	GO:0042802,GO:0004185	Unknown_Protein_(AHRD_V1)
Solyc01g088050	1.86862	4.10847	1.13663	0.0011	0.00590723	yes	GO:0004672,GO:0005515	Receptor-like_protein_kinase_At3g21340_(AHRD_V1_****_RLK6_ARATH);_contains_Interpro_domain(s)__IPR002290__Serine/threonine_protein_kinase_
Solyc01g088090	75.8793	187.218	1.30294	5e-05	0.000379504	yes	GO:0080124	Hydrolase_alpha/beta_fold_family_protein_(AHRD_V1_***-_D7M5W5_ARALY);_contains_Interpro_domain(s)__IPR000073__Alpha/beta_hydrolase_fold-1_
Solyc01g088400	1.4256	12.7796	3.1642	5e-05	0.000379504	yes	GO:0009924	CER1_(AHRD_V1_**--_B6TFH3_MAIZE);_contains_Interpro_domain(s)__IPR006694__Fatty_acid_hydroxylase_
Solyc01g088440	3.50217	13.9725	1.99627	5e-05	0.000379504	yes	GO:0008270	Ring_H2_finger_protein_(AHRD_V1_*-*-_D9ZHD8_HYPPE);_contains_Interpro_domain(s)__IPR018957__Zinc_finger,_C3HC4_RING-type_
Solyc01g088590	7.3261	26.0815	1.83191	5e-05	0.000379504	yes	GO:0030599	Invertase_inhibitor_(AHRD_V1_***-_A7IZL0_COFCA);_contains_Interpro_domain(s)__IPR006501__Pectinesterase_inhibitor_
Solyc01g088760	12.8598	27.5689	1.10017	5e-05	0.000379504	yes	GO:0019825	Cytochrome_P450
Solyc01g089850	1.48011	0.292707	-2.33818	0.00735	0.0295993	yes	GO:0005515,GO:0016538	Cyclin-dependent_protein_kinase_regulator_Pho80_(AHRD_V1_****_B6QI37_PENMQ);_contains_Interpro_domain(s)__IPR012389__Negative_regulatory_factor_PREG_
Solyc01g089870	20.045	50.2949	1.32717	5e-05	0.000379504	yes	GO:0005515,GO:0016538	Pentatricopeptide_repeat-containing_protein_(AHRD_V1_***-_D7KP29_ARALY);_contains_Interpro_domain(s)__IPR002885__Pentatricopeptide_repeat_
Solyc01g089880	5.94495	54.5062	3.19668	5e-05	0.000379504	yes	GO:0005515,GO:0016538	Unknown_Protein_(AHRD_V1);_contains_Interpro_domain(s)__IPR004895__Prenylated_rab_acceptor_PRA1_
Solyc01g089890	1.12163	45.4122	5.33941	5e-05	0.000379504	yes	GO:0005515,GO:0016538	Unknown_Protein_(AHRD_V1);_contains_Interpro_domain(s)__IPR004895__Prenylated_rab_acceptor_PRA1_
Solyc01g090180	2.29516	0.810867	-1.50106	0.00615	0.0256449	yes	GO:0006725,GO:0055114	Extradiol_ring-cleavage_dioxygenase_class_III_protein_subunit_B_(AHRD_V1_***-_B8GF38_METPE);_contains_Interpro_domain(s)__IPR014436__Extradiol_aromatic_ring-opening_dioxygenase,_DODA_type_
Solyc01g090440	0.738218	0.123798	-2.57606	0.00085	0.00473455	yes	GO:0005515,GO:0000166	Unknown_Protein_(AHRD_V1)
Solyc01g090560	1.38442	0.2316	-2.57958	0.0024	0.0114922	yes	GO:0005125,GO:0005138	Ethylene-responsive_transcription_factor_4_(AHRD_V1_*-*-_ERF78_ARATH);_contains_Interpro_domain(s)__IPR001471__Pathogenesis-related_transcriptional_factor_and_ERF,_DNA-binding_
Solyc01g090680	11.3293	53.1897	2.23109	5e-05	0.000379504	yes	GO:0005643	Genomic_DNA_chromosome_5_TAC_clone_K11J9_(AHRD_V1_*-*-_Q9FKH0_ARATH)
Solyc01g090740	26.1645	63.5115	1.27941	5e-05	0.000379504	yes	GO:0005634	Zinc_ion_binding_protein_(AHRD_V1_***-_D7LRR6_ARALY)
Solyc01g090840	1.27374	2.97361	1.22315	0.0094	0.0361667	yes	GO:0003700	Cys2/His2_zinc-finger_transcription_factor_(AHRD_V1_****_Q4U316_SILLA);_contains_Interpro_domain(s)__IPR007087__Zinc_finger,_C2H2-type_
Solyc01g091000	1.03657	0.190253	-2.44582	0.0132	0.0475985	yes	GO:0008270	Zinc_ion_binding_protein_(AHRD_V1_**-*_D7KGI2_ARALY);_contains_Interpro_domain(s)__IPR006734__Protein_of_unknown_function_DUF597_
Solyc01g091170	97.5105	29.2706	-1.7361	5e-05	0.000379504	yes	GO:0046872,GO:0055114	Agmatinase_(AHRD_V1_***-_Q1IPT1_ACIBL);_contains_Interpro_domain(s)__IPR016160__Aldehyde_dehydrogenase,_conserved_site__IPR006035__Ureohydrolase_
Solyc01g091580	14.9192	30.6372	1.03811	5e-05	0.000379504	yes	GO:0005525,GO:0017111,GO:0006614	Signal_recognition_particle-docking_protein_FtsY_(AHRD_V1_***-_A7H885_ANADF);_contains_Interpro_domain(s)__IPR004390__Cell_division_transporter_substrate-binding_protein_FtsY_
Solyc01g091590	2.28229	189.909	6.37868	5e-05	0.000379504	yes	GO:0005515,GO:0005543	SRC2_protein_(AHRD_V1_***-_A7XAJ8_9CONI);_contains_Interpro_domain(s)__IPR000008__C2_calcium-dependent_membrane_targeting_
Solyc01g091690	123.884	275.393	1.1525	5e-05	0.000379504	yes	GO:0008152	Dehydration-responsive_family_protein_(AHRD_V1_**--_D7M5L0_ARALY);_contains_Interpro_domain(s)__IPR004159__Protein_of_unknown_function_DUF248,_methyltransferase_putative_
Solyc01g091840	1.09132	5.78665	2.40665	5e-05	0.000379504	yes	GO:0046964	3&apos-phosphoadenosine_5&apos-phosphosulfate_transporter_1_(AHRD_V1_****_B2BMP5_CANFA);_contains_Interpro_domain(s)__IPR013657__UAA_transporter_
Solyc01g094010	22.4056	9.39911	-1.25326	5e-05	0.000379504	yes	GO:0008152	CXE_carboxylesterase_(AHRD_V1_**--_Q0ZPW6_9ROSA);_contains_Interpro_domain(s)__IPR013094__Alpha/beta_hydrolase_fold-3_
Solyc01g094020	19.9099	9.42397	-1.07908	5e-05	0.000379504	yes	GO:0006468	Receptor_kinase-like_protein_(AHRD_V1_*-*-_Q9STJ8_ARATH);_contains_Interpro_domain(s)__IPR002290__Serine/threonine_protein_kinase_
Solyc01g094210	3.40646	10.853	1.67174	5e-05	0.000379504	yes	GO:0004090	Carbonyl_reductase_3_(AHRD_V1_****_B6TRS7_MAIZE);_contains_Interpro_domain(s)__IPR002347__Glucose/ribitol_dehydrogenase_
Solyc01g094250	17.9787	6.59002	-1.44793	5e-05	0.000379504	yes	GO:0008152,GO:0055114	Short-chain_dehydrogenase/reductase_(AHRD_V1_***-_B0KZQ5_CAPAN);_contains_Interpro_domain(s)__IPR002347__Glucose/ribitol_dehydrogenase_
Solyc01g094340	10.8027	22.7351	1.07353	5e-05	0.000379504	yes	GO:0009317,GO:0016874	Acetyl-coenzyme_A_carboxylase_carboxyl_transferase_subunit_alpha_(AHRD_V1_*-*-_A0YRC5_LYNSP);_contains_Interpro_domain(s)__IPR001095__Acetyl-CoA_carboxylase,_alpha_subunit_
Solyc01g094360	7.05326	1.52878	-2.20591	5e-05	0.000379504	yes	GO:0003700	MYB_transcription_factor_(AHRD_V1_*-**_Q6R098_ARATH);_contains_Interpro_domain(s)__IPR015495__Myb_transcription_factor_
Solyc01g094410	28.9525	120.306	2.05495	5e-05	0.000379504	yes	GO:0051015	Phosphoribosylanthranilate_transferase_(Fragment)_(AHRD_V1_*---_Q43085_PEA);_contains_Interpro_domain(s)__IPR013583__Phosphoribosyltransferase_C-terminal,_plant_
Solyc01g094640	50.5237	21.7465	-1.21618	5e-05	0.000379504	yes	GO:0016592	(_related)_(AHRD_V1_***-_Q2HTJ8_MEDTR)
Solyc01g094700	49.0676	18.236	-1.42798	5e-05	0.000379504	yes	GO:0004366,GO:0003841	Glycerol-3-phosphate_acyltransferase_4_(AHRD_V1_****_D7KQ54_ARALY);_contains_Interpro_domain(s)__IPR002123__Phospholipid/glycerol_acyltransferase_
Solyc01g094750	2.34867	0.764007	-1.62019	0.00085	0.00473455	yes	GO:0008393,GO:0019825	Cytochrome_P450
Solyc01g094760	3.71248	1.71791	-1.11173	0.00255	0.0120903	yes	GO:0042802	Origin_recognition_complex_5_subunit_(AHRD_V1_***-_Q6EWX0_ARATH)
Solyc01g094810	115.21	53.0642	-1.11845	5e-05	0.000379504	yes	GO:0004842	Ubiquitin-conjugating_enzyme_(AHRD_V1_****_D2VN46_NAEGR);_contains_Interpro_domain(s)__IPR015581__Ubiquitin-conjugating_enzyme_
Solyc01g094870	1.63376	0.48589	-1.7495	0.0073	0.0294219	yes	GO:0004519	MRNA_clone_RAFL21-92-I07_(AHRD_V1_*---_Q681W9_ARATH);_contains_Interpro_domain(s)__IPR006461__Protein_of_unknown_function_Cys-rich_
Solyc01g094920	108.974	248.185	1.18744	5e-05	0.000379504	yes	GO:0000293	Receptor-like_kinase_(AHRD_V1_***-_C6ZRN8_SOYBN)
Solyc01g094940	23.3857	10.3767	-1.17229	5e-05	0.000379504	yes	GO:0006468	Receptor-like_protein_kinase_(AHRD_V1_***-_Q9LYS5_ARATH);_contains_Interpro_domain(s)__IPR002290__Serine/threonine_protein_kinase_
Solyc01g095000	19.0067	43.5052	1.19468	5e-05	0.000379504	yes	GO:0016757	Homology_to_unknown_gene_(AHRD_V1_*-*-_Q019E6_OSTTA)
Solyc01g095080	3.6287	30.0338	3.04906	5e-05	0.000379504	yes	GO:0042803,GO:0016847	1-aminocyclopropane-1-carboxylate_synthase_(AHRD_V1_****_O65209_NICGU);_contains_Interpro_domain(s)__IPR004839__Aminotransferase,_class_I_and_II__IPR004838__Aminotransferases,_class-I,_pyridoxal-phosphate-binding_site_
Solyc01g095100	1.27316	4.42364	1.79682	0.00015	0.00103404	yes	GO:0045449	WRKY_transcription_factor_23_(AHRD_V1_***-_C9DI12_9ROSI);_contains_Interpro_domain(s)__IPR003657__DNA-binding_WRKY_
Solyc01g095140	5.8059	120.93	4.38051	5e-05	0.000379504	yes	GO:0009269	Late_embryogenesis_abundant_protein_(Fragment)_(AHRD_V1_**--_B7TGG5_PINSY);_contains_Interpro_domain(s)__IPR013990__Water_Stress_and_Hypersensitive_response_
Solyc01g095150	198.712	415.84	1.06535	5e-05	0.000379504	yes	GO:0009269	Late_embryogenesis_abundant_protein_(Fragment)_(AHRD_V1_**--_B7TGE2_PINSY);_contains_Interpro_domain(s)__IPR013990__Water_Stress_and_Hypersensitive_response_
Solyc01g095320	584.918	1566.24	1.421	0.01215	0.0444615	yes	GO:0006915	BCL-2-associated athanogene 6 (AHRD V1 *-*- D7LDX9_ARALY); contains Interpro domain(s) IPR003103 Apoptosis regulator Bcl-2 protein, BAG
Solyc01g095460	15.0363	30.1928	1.00575	5e-05	0.000379504	yes	GO:0043565	G-box_binding_factor_3_(AHRD_V1_****_D7LDY1_ARALY);_contains_Interpro_domain(s)__IPR012900__G-box_binding,_MFMR_
Solyc01g095480	29.9034	14.482	-1.04604	5e-05	0.000379504	yes	GO:0006396	Ribonuclease_PH_(AHRD_V1_***-_RNPH_STRGG);_contains_Interpro_domain(s)__IPR001247__Exoribonuclease,_phosphorolytic_domain_1_
Solyc01g095510	9.04915	2.86591	-1.65879	5e-05	0.000379504	yes	GO:0005384,GO:0016530	Mitochondrial_carrier_family_(AHRD_V1_***-_C1E2Y0_9CHLO);_contains_Interpro_domain(s)__IPR002113__Adenine_nucleotide_translocator_1_
Solyc01g095530	126.951	754.761	2.57175	5e-05	0.000379504	yes	GO:0005160	Unknown_Protein_(AHRD_V1)
Solyc01g095630	7.8567	205.711	4.71055	5e-05	0.000379504	yes	GO:0045449	WRKY_transcription_factor_(AHRD_V1_***-_D3YEX5_SOLLC);_contains_Interpro_domain(s)__IPR003657__DNA-binding_WRKY_
Solyc01g095690	0.325984	1.36831	2.06952	0.0001	0.000713249	yes	GO:0004519,GO:0034046	Pentatricopeptide_repeat-containing_protein_(AHRD_V1_***-_D7KIA6_ARALY);_contains_Interpro_domain(s)__IPR002885__Pentatricopeptide_repeat_
Solyc01g095720	2.36715	1.07989	-1.13226	0.00295	0.0136815	yes	GO:0006629	Lipase_(AHRD_V1_*-*-_C1FIH0_9CHLO);_contains_Interpro_domain(s)__IPR002921__Lipase,_class_3_
Solyc01g095900	11.566	42.1198	1.86461	5e-05	0.000379504	yes	GO:0005488	Protein_TIF31_homolog_(AHRD_V1_*---_TIF31_ASPCL);_contains_Interpro_domain(s)__IPR011990__Tetratricopeptide-like_helical_
Solyc01g095920	0.0663974	1.6425	4.62862	0.00255	0.0120903	yes	GO:0008171	O-methyltransferase_family_3_(AHRD_V1_***-_B5ZT51_RHILW);_contains_Interpro_domain(s)__IPR009902__Protein_of_unknown_function_DUF1442_
Solyc01g095930	35.7225	108.997	1.60938	5e-05	0.000379504	yes	GO:0008171	O-acyltransferase WSD1 (AHRD V1 **-- WSD1_ARATH); contains Interpro domain(s) IPR004255 Uncharacterised protein family UPF0089
Solyc01g095990	29.5946	65.2187	1.13995	5e-05	0.000379504	yes	GO:0043008	Phosphatidylinositol_kinase_family-like_protein_(Fragment)_(AHRD_V1_*---_C3SA88_BRADI);_contains_Interpro_domain(s)__IPR000403__Phosphatidylinositol_3-_and_4-kinase,_catalytic_
Solyc01g096050	20.357	43.1365	1.08338	5e-05	0.000379504	yes	GO:0003700	Transcription_factor_(AHRD_V1_*--*_Q9M4A8_MAIZE);_contains_Interpro_domain(s)__IPR011598__Helix-loop-helix_DNA-binding_
Solyc01g096140	0.605114	0.0912506	-2.7293	0.0064	0.0264584	yes	GO:0042802	Aluminum-activated_malate_transporter_(Fragment)_(AHRD_V1_*---_C6EP55_SECCE);_contains_Interpro_domain(s)__IPR006214__Uncharacterised_protein_family_UPF0005_
Solyc01g096200	5.56281	32.0953	2.52848	5e-05	0.000379504	yes	GO:0005488,GO:0000151	Pentatricopeptide_repeat-containing_protein_(AHRD_V1_*-*-_D7M1E8_ARALY);_contains_Interpro_domain(s)__IPR011989__Armadillo-like_helical_
Solyc01g096250	17.8886	6.09403	-1.55358	5e-05	0.000379504	yes	GO:0005524,GO:0017111	Unknown_Protein_(AHRD_V1)
Solyc01g096330	2.87925	8.62338	1.58256	0.0007	0.00401565	yes	GO:0016563,GO:0005509	Unknown_Protein_(AHRD_V1)
Solyc01g096340	28.9801	71.1032	1.29485	5e-05	0.000379504	yes	GO:0005516	Auxin-induced_SAUR-like_protein_(AHRD_V1_***-_Q8S351_CAPAN);_contains_Interpro_domain(s)__IPR003676__Auxin_responsive_SAUR_protein_
Solyc01g096370	1.11024	0.0939845	-3.56231	0.0029	0.0134717	yes	GO:0003700	BHLH_transcription_factor_(AHRD_V1_*-**_Q401N4_9LILI);_contains_Interpro_domain(s)__IPR011598__Helix-loop-helix_DNA-binding_
Solyc01g096400	0.692435	3.74516	2.43528	5e-05	0.000379504	yes	GO:0006350	Unknown_Protein_(AHRD_V1)
Solyc01g096420	4.71724	22.8278	2.27477	5e-05	0.000379504	yes	GO:0006508,GO:0046488,GO:0016308	Predicted_NADPH-dependent_FMN_reductase_(AHRD_V1_***-_Q0W0S0_UNCMA);_contains_Interpro_domain(s)__IPR005025__NADPH-dependent_FMN_reductase_
Solyc01g096510	1.24801	31.2884	4.64792	5e-05	0.000379504	yes	GO:0017050	Sigma_factor_binding_protein_1_(AHRD_V1_*-*-_D1MWZ4_CITLA);_contains_Interpro_domain(s)__IPR008889__VQ_
Solyc01g096660	56.009	115.292	1.04156	5e-05	0.000379504	yes	GO:0008270	Genomic_DNA_chromosome_5_P1_clone_MOJ9_(AHRD_V1_***-_Q9FL44_ARATH)
Solyc01g096670	4.26468	1.66181	-1.35969	0.00025	0.00163768	yes	GO:0019825	Cytochrome_P450
Solyc01g096720	1.83713	0.102236	-4.16747	0.00175	0.00875532	yes	GO:0005351	Major_facilitator_superfamily_transporter_(AHRD_V1_**--_A8NUY3_COPC7);_contains_Interpro_domain(s)__IPR016196__Major_facilitator_superfamily,_general_substrate_transporter_
Solyc01g096880	0.263778	0.880342	1.73874	0.00665	0.0272977	yes	GO:0042936	Nitrate_transporter_(AHRD_V1_****_Q9SZY4_ARATH);_contains_Interpro_domain(s)__IPR000109__TGF-beta_receptor,_type_I/II_extracellular_region_
Solyc01g096930	3.18596	7.41868	1.21943	5e-05	0.000379504	yes	GO:0004012	Phospholipid-transporting_ATPase_(AHRD_V1_****_B6JZB6_SCHJY);_contains_Interpro_domain(s)__IPR006539__ATPase,_P-type,_phospholipid-translocating,_flippase_
Solyc01g096940	3.33287	1.02032	-1.70775	5e-05	0.000379504	yes	GO:0005515,GO:0004675	Receptor_like_kinase,_RLK
Solyc01g097160	19.0412	40.8913	1.10267	5e-05	0.000379504	yes	GO:0016491	FAD_dependent_oxidoreductase_(AHRD_V1_***-_B7G7N7_PHATR);_contains_Interpro_domain(s)__IPR006076__FAD_dependent_oxidoreductase_
Solyc01g097230	67.1413	157.055	1.226	5e-05	0.000379504	yes	GO:0003950	PRA1 family protein E (AHRD V1 *-*- PRA1E_ARATH); contains Interpro domain(s) IPR004895 Prenylated rab acceptor PRA1
Solyc01g097280	0.55637	2.32474	2.06295	0.0082	0.0323821	yes	GO:0005515	Chitinase_(Fragment)_(AHRD_V1_*---_B8QVF0_ZEAMP);_contains_Interpro_domain(s)__IPR000726__Glycoside_hydrolase,_family_19,_catalytic__IPR001153__Barwin_
Solyc01g097290	12.701	1.54856	-3.03594	5e-05	0.000379504	yes	GO:0003700	Auxin_responsive_protein_(AHRD_V1_***-_D9IQE6_CATRO);_contains_Interpro_domain(s)__IPR003311__AUX/IAA_protein_
Solyc01g097390	1.02684	0.358675	-1.51746	0.014	0.0499635	yes	GO:0006468,GO:0055114	Aldo/keto_reductase_family_protein_(AHRD_V1_***-_D7KWQ9_ARALY);_contains_Interpro_domain(s)__IPR001395__Aldo/keto_reductase_
Solyc01g097470	24.6208	11.74	-1.06845	0.0004	0.00247194	yes	GO:0009052	Neurogenic_locus_notch_protein-like_(AHRD_V1_***-_B6SSE6_MAIZE)
Solyc01g097690	7.54554	1.32273	-2.51211	5e-05	0.000379504	yes	GO:0009664	Extensin-like_protein_Dif54_(AHRD_V1_*-*-_Q43505_SOLLC);_contains_Interpro_domain(s)__IPR006706__Extensin-like_region_
Solyc01g097830	9.88471	26.281	1.41075	5e-05	0.000379504	yes	GO:0055114	AT5G28150-like_protein_(Fragment)_(AHRD_V1_*-*-_D6PS19_9BRAS);_contains_Interpro_domain(s)__IPR008586__Protein_of_unknown_function_DUF868,_plant_
Solyc01g097910	14.1487	41.2902	1.54513	5e-05	0.000379504	yes	GO:0046872	Rubredoxin_family_protein_(AHRD_V1_*-*-_D7KP11_ARALY);_contains_Interpro_domain(s)__IPR004039__Rubredoxin-type_Fe(Cys)4_protein_
Solyc01g097950	7.1179	1.94323	-1.87299	5e-05	0.000379504	yes	GO:0008152,GO:0006535	Cysteine_synthase_(AHRD_V1_***-_Q9FSF5_TOBAC);_contains_Interpro_domain(s)__IPR005859__Cysteine_synthase_A_
Solyc01g097970	7.28279	3.61703	-1.00969	0.0121	0.0443524	yes	GO:0046080	Deoxyuridine_5&apos-triphosphate_nucleotidohydrolase_(AHRD_V1_***-_C1E7B9_9CHLO);_contains_Interpro_domain(s)__IPR008181__DeoxyUTP_pyrophosphatase_subfamily_1_
Solyc01g098110	7.94222	26.1179	1.71742	5e-05	0.000379504	yes	GO:0003824	Hydrolase_alpha/beta_fold_family_protein_(AHRD_V1_**--_D7L9I6_ARALY);_contains_Interpro_domain(s)__IPR007130__Diacylglycerol_acyltransferase_
Solyc01g098140	0.783142	1.80387	1.20375	0.0029	0.0134717	yes	GO:0008152	Neutral_cholesterol_ester_hydrolase_1_(AHRD_V1_*---_NCEH1_BOVIN);_contains_Interpro_domain(s)__IPR013094__Alpha/beta_hydrolase_fold-3_
Solyc01g098150	2.50798	5.34234	1.09095	5e-05	0.000379504	yes	GO:0004519	Pentatricopeptide_repeat-containing_protein_(AHRD_V1_***-_D7MHD4_ARALY);_contains_Interpro_domain(s)__IPR002885__Pentatricopeptide_repeat_
Solyc01g098320	5.10333	2.53786	-1.00782	0.01065	0.0400327	yes	GO:0005515	DNA-directed_RNA_polymerase_subunit_H_(AHRD_V1_*-*-_RPOH_METJA);_contains_Interpro_domain(s)__IPR014381__DNA-directed_RNA_polymerase,_RPB5_subunit_
Solyc01g098400	71.2931	12.24	-2.54216	5e-05	0.000379504	yes	GO:0009927	Histidine_phosphotransfer_protein_(AHRD_V1_****_B9I823_POPTR);_contains_Interpro_domain(s)__IPR008207__Signal_transduction_histidine_kinase,_phosphotransfer_(Hpt)_region_
Solyc01g098560	12.9874	30.5967	1.23627	5e-05	0.000379504	yes	GO:0016020,GO:0016021	Glucose_transporter_8_(AHRD_V1_***-_Q2KKJ3_SOLIN);_contains_Interpro_domain(s)__IPR003663__Sugar/inositol_transporter_
Solyc01g098570	5.08857	17.6231	1.79214	5e-05	0.000379504	yes	GO:0016020,GO:0016021	Unknown_Protein_(AHRD_V1)
Solyc01g098580	5.0092	12.6633	1.338	5e-05	0.000379504	yes	GO:0003993	Phosphoglycerate_mutase_family_protein_(AHRD_V1_***-_C1DZH2_9CHLO);_contains_Interpro_domain(s)__IPR013078__Phosphoglycerate_mutase_
Solyc01g098590	46.9896	184.654	1.97441	5e-05	0.000379504	yes	GO:0008152	Phosphoglycerate_mutase_family_protein_(AHRD_V1_***-_C1DZH2_9CHLO);_contains_Interpro_domain(s)__IPR013078__Phosphoglycerate_mutase_
Solyc01g098690	1.14378	5.17222	2.17698	5e-05	0.000379504	yes	GO:0016301	LRR_receptor-like_serine/threonine-protein_kinase,_RLP
Solyc01g098730	40.4886	102.964	1.34655	5e-05	0.000379504	yes	GO:0003700	Unknown_Protein_(AHRD_V1)
Solyc01g098800	15.6891	58.7521	1.90488	5e-05	0.000379504	yes	GO:0005432	Sodium/calcium_exchanger_family_protein_(AHRD_V1_*-**_C5PBJ7_COCP7);_contains_Interpro_domain(s)__IPR004837__Sodium/calcium_exchanger_membrane_region_
Solyc01g098860	2.27537	0.267078	-3.09077	0.00405	0.0179448	yes	GO:0008152,GO:0055114	Uncharacterized_GPI-anchored_protein_At3g06035_(AHRD_V1_***-_UGPI4_ARATH)
Solyc01g098910	21.9362	72.806	1.73075	5e-05	0.000379504	yes	GO:0015217,GO:0005347	Mitochondrial_carrier_protein_(AHRD_V1_***-_C5P0Z3_COCP7);_contains_Interpro_domain(s)__IPR001993__Mitochondrial_substrate_carrier_
Solyc01g098930	2.078	8.58221	2.04616	5e-05	0.000379504	yes	GO:0005515,GO:0016538	Cyclin_(AHRD_V1_****_D8UD80_VOLCA);_contains_Interpro_domain(s)__IPR012389__Negative_regulatory_factor_PREG_
Solyc01g098990	28.3952	65.2437	1.20019	5e-05	0.000379504	yes	GO:0006468,GO:0007018	Os06g0146300_protein_(Fragment)_(AHRD_V1_***-_Q0DEL6_ORYSJ);_contains_Interpro_domain(s)__IPR018962__Domain_of_unknown_function_DUF1995_
Solyc01g099020	0.850226	0.113494	-2.90523	0.00815	0.0322039	yes	GO:0004091	GDSL_esterase/lipase_At5g03980_(AHRD_V1_***-_GDL74_ARATH);_contains_Interpro_domain(s)__IPR001087__Lipase,_GDSL_
Solyc01g099040	5.59548	15.5577	1.47529	5e-05	0.000379504	yes	GO:0016298,GO:0004091	GDSL_esterase/lipase_At5g03980_(AHRD_V1_****_GDL74_ARATH);_contains_Interpro_domain(s)__IPR001087__Lipase,_GDSL_
Solyc01g099160	10.7393	23.853	1.15127	5e-05	0.000379504	yes	GO:0016165	Lipoxygenase (AHRD V1 **** Q9FT17_SOLLC); contains Interpro domain(s) IPR001246 Lipoxygenase, plant
Solyc01g099200	1.96339	0.416347	-2.23749	5e-05	0.000379504	yes	GO:0016165	Lipoxygenase_(AHRD_V1_****_Q43191_SOLTU);_contains_Interpro_domain(s)__IPR001246__Lipoxygenase,_plant_
Solyc01g099290	12.2115	3.68742	-1.72756	5e-05	0.000379504	yes	GO:0031461	Cullin-like_protein1_(AHRD_V1_***-_Q8LP18_PEA);_contains_Interpro_domain(s)__IPR016159__Cullin_repeat-like_
Solyc01g099370	26.7575	387.853	3.85749	5e-05	0.000379504	yes	GO:0005515	SRC2_homolog_(Fragment)_(AHRD_V1_***-_B3IYJ9_9SOLA);_contains_Interpro_domain(s)__IPR018029__C2_membrane_targeting_protein_
Solyc01g099410	165.867	81.6889	-1.02181	5e-05	0.000379504	yes	GO:0005634,GO:0003677	Histone_H2A_(AHRD_V1_***-_Q8H0G7_TOBAC);_contains_Interpro_domain(s)__IPR002119__Histone_H2A_
Solyc01g099630	94.3162	5.86566	-4.00714	5e-05	0.000379504	yes	GO:0016798	Xyloglucan_endotransglucosylase/hydrolase_5_(AHRD_V1_****_C0IRG4_ACTDE);_contains_Interpro_domain(s)__IPR016455__Xyloglucan_endotransglucosylase/hydrolase__IPR008263__Glycoside_hydrolase,_family_16,_active_site_
Solyc01g099920	144.382	13.2858	-3.44193	5e-05	0.000379504	yes	GO:0003824	Photoassimilate-responsive_protein_PAR-1b-like_protein_(AHRD_V1_***-_Q9LCZ9_ARATH);_contains_Interpro_domain(s)__IPR009489__PAR1_
Solyc01g100000	24.4351	81.1465	1.73157	5e-05	0.000379504	yes	GO:0030246	F-box_protein_PP2-B1_(AHRD_V1_***-_PP2B1_ARATH);_contains_Interpro_domain(s)__IPR001810__Cyclin-like_F-box_
Solyc01g100010	2.21287	29.629	3.74302	5e-05	0.000379504	yes	GO:0030246	F-box_protein_PP2-B1_(AHRD_V1_***-_PP2B1_ARATH);_contains_Interpro_domain(s)__IPR001810__Cyclin-like_F-box_
Solyc01g100030	23.888	9.46797	-1.33516	5e-05	0.000379504	yes	GO:0046080	Deoxyuridine_5&apos-triphosphate_nucleotidohydrolase_(AHRD_V1_***-_D0NVQ2_PHYIN);_contains_Interpro_domain(s)__IPR008181__DeoxyUTP_pyrophosphatase_subfamily_1_
Solyc01g100200	4.57218	30.4523	2.7356	5e-05	0.000379504	yes	GO:0003700	GRAS_family_transcription_factor_(AHRD_V1_**-*_B9GJL6_POPTR);_contains_Interpro_domain(s)__IPR005202__GRAS_transcription_factor_
Solyc01g100230	20.716	48.6829	1.23267	5e-05	0.000379504	yes	GO:0031072	Chaperone_protein_dnaJ_(AHRD_V1_***-_B6U761_MAIZE);_contains_Interpro_domain(s)__IPR001623__Heat_shock_protein_DnaJ,_N-terminal_
Solyc01g100310	49.3049	18.7107	-1.39787	5e-05	0.000379504	yes	GO:0004003	Calmodulin-binding_protein_(AHRD_V1_*-*-_D7L4F9_ARALY);_contains_Interpro_domain(s)__IPR012442__Protein_of_unknown_function_DUF1645_
Solyc01g100460	2.98402	9.27033	1.63536	5e-05	0.000379504	yes	GO:0043565,GO:0003700,GO:0046982	BZIP_transcription_factor_(AHRD_V1_****_C0LQL1_9CARY);_contains_Interpro_domain(s)__IPR011616__bZIP_transcription_factor,_bZIP-1_
Solyc01g100490	0.411201	1.89205	2.20203	0.00095	0.00520353	yes	GO:0030418	Nicotianamine_synthase_(AHRD_V1_***-_A3DUI9_MALXI);_contains_Interpro_domain(s)__IPR004298__Nicotianamine_synthase_
Solyc01g100510	8.50896	18.0771	1.08711	0.00015	0.00103404	yes	GO:0005515	Knotted-like_homeobox_protein_(AHRD_V1_***-_Q49RB7_POPTO);_contains_Interpro_domain(s)__IPR001356__Homeobox__IPR005539__ELK__IPR017970__Homeobox,_conserved_site_
Solyc01g100660	10.2609	25.4518	1.3106	5e-05	0.000379504	yes	GO:0016787,GO:0008152,GO:0016491,GO:0045454	Transcription_factor_(AHRD_V1_***-_D7L4N5_ARALY)
Solyc01g100880	4.84981	1.26568	-1.93801	5e-05	0.000379504	yes	GO:0016020	MtN21_nodulin_protein-like_(AHRD_V1_***-_B6TBZ6_MAIZE);_contains_Interpro_domain(s)__IPR000620__Protein_of_unknown_function_DUF6,_transmembrane_
Solyc01g100900	6.41116	1.6219	-1.9829	5e-05	0.000379504	yes	GO:0016020	MtN21_nodulin_protein-like_(AHRD_V1_***-_B6TBZ6_MAIZE);_contains_Interpro_domain(s)__IPR000620__Protein_of_unknown_function_DUF6,_transmembrane_
Solyc01g100930	21.9773	9.10064	-1.27197	5e-05	0.000379504	yes	GO:0004091	GDSL_esterase/lipase_At1g09390_(AHRD_V1_***-_GDL2_ARATH);_contains_Interpro_domain(s)__IPR001087__Lipase,_GDSL_
Solyc01g101060	2358.45	825.953	-1.51371	0.0138	0.0493478	yes	GO:0006730	S-adenosylmethionine_synthase_(AHRD_V1_***-_B8LFH4_IPOBA);_contains_Interpro_domain(s)__IPR002133__S-adenosylmethionine_synthetase_
Solyc01g101120	8.7978	3.98519	-1.14249	0.00055	0.00326415	yes	GO:0006468	Glucan_endo-1_3-beta-glucosidase_1_(AHRD_V1_*-*-_B4FGE4_MAIZE);_contains_Interpro_domain(s)__IPR012946__X8_
Solyc01g101130	1.8938	4.26071	1.16981	0.0021	0.0102646	yes	GO:0006468	Plant_IF-like_protein_(AHRD_V1_***-_B6TAT2_MAIZE)
Solyc01g102300	41.0594	17.7108	-1.21309	5e-05	0.000379504	yes	GO:0003700,GO:0042802	BHLH_transcription_factor_(AHRD_V1_*-**_B6TXR4_MAIZE);_contains_Interpro_domain(s)__IPR011598__Helix-loop-helix_DNA-binding_
Solyc01g102310	128.579	56.4907	-1.18657	5e-05	0.000379504	yes	GO:0003700,GO:0042802	Unknown_Protein_(AHRD_V1)
Solyc01g102330	207.6	96.8911	-1.09937	5e-05	0.000379504	yes	GO:0003700,GO:0042802	Acetyl_xylan_esterase_A_(AHRD_V1_**--_D0TLQ4_9BACE);_contains_Interpro_domain(s)__IPR005181__Protein_of_unknown_function_DUF303,_acetylesterase_putative_
Solyc01g102350	68.7374	20.6399	-1.73566	5e-05	0.000379504	yes	GO:0004091	Pectinacetylesterase_like_protein_(Fragment)_(AHRD_V1_*---_Q56WP8_ARATH);_contains_Interpro_domain(s)__IPR004963__Pectinacetylesterase_
Solyc01g102700	5.37354	21.4883	1.99961	5e-05	0.000379504	yes	GO:0004675	Receptor_like_kinase,_RLK
Solyc01g102710	1.04686	6.14242	2.55274	5e-05	0.000379504	yes	GO:0042802,GO:0004675	Receptor_like_kinase,_RLK
Solyc01g102860	4.2614	9.58935	1.17011	0.0006	0.00352489	yes	GO:0006952,GO:0005515,GO:0031224,GO:0006915	Unknown_Protein_(AHRD_V1)
Solyc01g102950	1.41473	5.7671	2.02732	5e-05	0.000379504	yes	GO:0008757	FAD_dependent_oxidoreductase_(AHRD_V1_**--_B5VX05_SPIMA)
Solyc01g103030	0.27104	1.14322	2.07652	0.0029	0.0134717	yes	GO:0042936	Nitrate_transporter_(AHRD_V1_****_Q7XAK5_PRUPE);_contains_Interpro_domain(s)__IPR000109__TGF-beta_receptor,_type_I/II_extracellular_region_
Solyc01g103050	47.5806	23.6324	-1.00961	5e-05	0.000379504	yes	GO:0005515,GO:0003700	Auxin_response_factor_1_(AHRD_V1_****_D9I2J0_SOLLC);_contains_Interpro_domain(s)__IPR010525__Auxin_response_factor_
Solyc01g103170	12.5623	25.8923	1.04342	5e-05	0.000379504	yes	GO:0006508	Lysine_ketoglutarate_reductase_trans-splicing_related_1-like_(AHRD_V1_***-_Q5JLN0_ORYSJ);_contains_Interpro_domain(s)__IPR007877__Protein_of_unknown_function_DUF707_
Solyc01g103510	17.0366	8.35902	-1.02723	5e-05	0.000379504	yes	GO:0003735,GO:0005515	Ribosomal_protein_L3-like_(AHRD_V1_***-_Q2VCJ2_SOLTU);_contains_Interpro_domain(s)__IPR000597__Ribosomal_protein_L3_
Solyc01g103530	3.55889	1.0338	-1.78347	5e-05	0.000379504	yes	GO:0004675	Receptor_like_kinase,_RLK
Solyc01g103580	2.60404	9.11809	1.80798	5e-05	0.000379504	yes	GO:0003677	Genomic_DNA_chromosome_5_P1_clone_MCL19_(AHRD_V1_***-_Q9FNL3_ARATH);_contains_Interpro_domain(s)__IPR007770__Protein_of_unknown_function_DUF679_
Solyc01g103590	6.09454	32.1027	2.3971	5e-05	0.000379504	yes	GO:0004462	Glyoxalase/bleomycin_resistance_protein/dioxygenase_(AHRD_V1_**--_Q2HVV5_MEDTR);_contains_Interpro_domain(s)__IPR004360__Glyoxalase/bleomycin_resistance_protein/dioxygenase_
Solyc01g103920	55.8518	358.836	2.68365	5e-05	0.000379504	yes	GO:0005515	Ferredoxin_I_(AHRD_V1_***-_Q93XJ9_SOLTU);_contains_Interpro_domain(s)__IPR010241__Ferredoxin_[2Fe-2S],_plant_
Solyc01g103970	22.6381	52.9458	1.22577	5e-05	0.000379504	yes	GO:0008270	RING_finger_protein_170_(AHRD_V1_***-_C1BQ68_9MAXI);_contains_Interpro_domain(s)__IPR018957__Zinc_finger,_C3HC4_RING-type_
Solyc01g104110	10.4432	1.95891	-2.41444	5e-05	0.000379504	yes	GO:0008270,GO:0005507	Legumin_11S-globulin_(AHRD_V1_**--_Q39770_GINBI);_contains_Interpro_domain(s)__IPR011051__Cupin,_RmlC-type_
Solyc01g104320	22.6957	66.8026	1.55749	5e-05	0.000379504	yes	GO:0009507	PAP_fibrillin_(AHRD_V1_***-_A2Q498_MEDTR);_contains_Interpro_domain(s)__IPR006843__PAP_fibrillin_
Solyc01g104400	3.77961	0.911496	-2.05193	0.00135	0.00703745	yes	GO:0009055	Blue_copper_protein_(AHRD_V1_**--_B6U7P6_MAIZE);_contains_Interpro_domain(s)__IPR003245__Plastocyanin-like_
Solyc01g104490	0.917583	0.348065	-1.39848	0.00075	0.00427271	yes	GO:0005634,GO:0005622	Separin_(AHRD_V1_*---_C5JQX2_AJEDS);_contains_Interpro_domain(s)__IPR005314__Peptidase_C50,_separase_
Solyc01g104570	5.47661	2.28353	-1.26201	0.0001	0.000713249	yes	GO:0045449	Kinetochore_protein_ndc80_(AHRD_V1_*-*-_B6K5V0_SCHJY);_contains_Interpro_domain(s)__IPR005550__Kinetochore_protein_Ndc80_
Solyc01g104780	8.30458	2.55345	-1.70146	0.0001	0.000713249	yes	GO:0005200	Nodulin-related_integral_membrane_protein_DUF125_(AHRD_V1_*-*-_C7JBI4_ACEP3);_contains_Interpro_domain(s)__IPR008217__Protein_of_unknown_function_DUF125,_transmembrane_
Solyc01g104850	8.00627	1.29416	-2.62912	5e-05	0.000379504	yes	GO:0042802,GO:0004185	Serine_carboxypeptidase_F13S12.6_(AHRD_V1_****_B6U5K7_MAIZE);_contains_Interpro_domain(s)__IPR001563__Peptidase_S10,_serine_carboxypeptidase_
Solyc01g104910	207.069	88.7037	-1.22305	5e-05	0.000379504	yes	GO:0045449	Os11g0223400_protein_(Fragment)_(AHRD_V1_*---_Q0ITS2_ORYSJ)
Solyc01g105050	88.0495	220.609	1.3251	5e-05	0.000379504	yes	GO:0016168	Chlorophyll_a-b_binding_protein,_chloroplastic_(AHRD_V1_****_CB12_PETHY);_contains_Interpro_domain(s)__IPR001344__Chlorophyll_A-B_binding_protein_
Solyc01g105070	21.1839	3.29587	-2.68424	5e-05	0.000379504	yes	GO:0004601	Peroxidase_(AHRD_V1_****_Q43499_SOLLC);_contains_Interpro_domain(s)__IPR002016__Haem_peroxidase,_plant/fungal/bacterial_
Solyc01g105310	7.70303	0.859367	-3.16408	5e-05	0.000379504	yes	GO:0006508,GO:0005737	Metacaspase_(AHRD_V1_***-_A8NU42_COPC7);_contains_Interpro_domain(s)__IPR011600__Peptidase_C14,_caspase_catalytic_
Solyc01g105320	1.80793	0.717325	-1.33364	0.00845	0.0331902	yes	GO:0005515,GO:0004197	Metacaspase_(AHRD_V1_***-_A8NU42_COPC7);_contains_Interpro_domain(s)__IPR011600__Peptidase_C14,_caspase_catalytic_
Solyc01g105350	0.846429	0.174475	-2.27837	0.0092	0.0355425	yes	GO:0015020	UDP-glucuronosyltransferase_(AHRD_V1_**-*_Q5UB81_ARATH);_contains_Interpro_domain(s)__IPR002213__UDP-glucuronosyl/UDP-glucosyltransferase_
Solyc01g105360	5.24386	1.82297	-1.52434	5e-05	0.000379504	yes	GO:0015020	UDP-glucuronosyltransferase_(AHRD_V1_****_Q5UB81_ARATH);_contains_Interpro_domain(s)__IPR002213__UDP-glucuronosyl/UDP-glucosyltransferase_
Solyc01g105410	49.398	208.103	2.07477	5e-05	0.000379504	yes	GO:0009073	Os06g0220000_protein_(Fragment)_(AHRD_V1_***-_Q0DDJ2_ORYSJ);_contains_Interpro_domain(s)__IPR006766__Phosphate-induced_protein_1_conserved_region_
Solyc01g105560	23.9378	107.419	2.16589	5e-05	0.000379504	yes	GO:0009231	3_4-dihydroxy-2-butanone_4-phosphate_synthase_(AHRD_V1_***-_D7CLR6_SYNLT);_contains_Interpro_domain(s)__IPR000422__DHBP_synthase_RibB_
Solyc01g105620	0.480184	2.37322	2.30519	0.0008	0.0045146	yes	GO:0008270	RING_finger_protein_(AHRD_V1_*-*-_C6EUD3_SOYBN);_contains_Interpro_domain(s)__IPR018957__Zinc_finger,_C3HC4_RING-type_
Solyc01g105720	199.615	73.5299	-1.44082	5e-05	0.000379504	yes	GO:0006457	Unknown_Protein_(AHRD_V1)
Solyc01g106280	125.153	271.869	1.11922	5e-05	0.000379504	yes	GO:0003677	DNA-binding_bromodomain-containing_protein_(AHRD_V1_*--*_D7KG11_ARALY);_contains_Interpro_domain(s)__IPR001487__Bromodomain_
Solyc01g106290	11.8485	99.3032	3.06714	5e-05	0.000379504	yes	GO:0003677	Unknown_Protein_(AHRD_V1)
Solyc01g106330	65.408	25.5665	-1.35521	5e-05	0.000379504	yes	GO:0016884	Glutamyl-tRNA(Gln)_amidotransferase_subunit_A_(AHRD_V1_***-_Q5L059_GEOKA);_contains_Interpro_domain(s)__IPR000120__Amidase_signature_enzyme_
Solyc01g106390	6.0781	50.9188	3.0665	5e-05	0.000379504	yes	GO:0008152,GO:0005737,GO:0055114	Glutamyl-tRNA_reductase_(AHRD_V1_***-_A5BZY3_VITVI);_contains_Interpro_domain(s)__IPR000343__Tetrapyrrole_biosynthesis,_glutamyl-tRNA_reductase_
Solyc01g106400	1.72076	7.05739	2.03609	0.0002	0.00134401	yes	GO:0055114	Peptide_methionine_sulfoxide_reductase_msrB_(AHRD_V1_***-_B6T2C6_MAIZE);_contains_Interpro_domain(s)__IPR002579__Methionine_sulphoxide_reductase_B_
Solyc01g106500	4.04341	14.0121	1.79303	5e-05	0.000379504	yes	GO:0004675	LRR_receptor-like_serine/threonine-protein_kinase,_RLP
Solyc01g106630	116.095	241.514	1.0568	5e-05	0.000379504	yes	GO:0005515	Unknown_Protein_(AHRD_V1)
Solyc01g106690	60.9513	151.073	1.30952	5e-05	0.000379504	yes	GO:0008270	Unknown_Protein_(AHRD_V1);_contains_Interpro_domain(s)__IPR010410__Protein_of_unknown_function_DUF1005_
Solyc01g106820	13.2622	78.8243	2.57132	0.00325	0.0148292	yes	GO:0015175,GO:0015172	Peptidase_M50_family_(AHRD_V1_***-_B6UET0_MAIZE)
Solyc01g107090	4.45186	94.5358	4.40838	5e-05	0.000379504	yes	GO:0016740	Beta-1_4-xylosidase_(AHRD_V1_*-*-_D7LA14_ARALY)
Solyc01g107100	10.2821	32.1319	1.64387	5e-05	0.000379504	yes	GO:0016740	Beta-1_4-xylosidase_(AHRD_V1_***-_D7LA14_ARALY)
Solyc01g107170	13.9792	139.947	3.32353	5e-05	0.000379504	yes	GO:0003700,GO:0016564	Zinc_finger_protein_(AHRD_V1_***-_A0T3Q5_SOLTU);_contains_Interpro_domain(s)__IPR007087__Zinc_finger,_C2H2-type_
Solyc01g107190	4.89056	28.2663	2.53101	5e-05	0.000379504	yes	GO:0005515,GO:0009416	LOB_domain_protein_38_(AHRD_V1_*-*-_D7LT02_ARALY);_contains_Interpro_domain(s)__IPR004883__Lateral_organ_boundaries,_LOB_
Solyc01g107290	20.0724	136.589	2.76655	5e-05	0.000379504	yes	GO:0008270	RING-H2_finger_protein_(AHRD_V1_***-_Q8LJR8_SOYBN);_contains_Interpro_domain(s)__IPR001841__Zinc_finger,_RING-type_
Solyc01g107300	12.7404	27.0548	1.08648	5e-05	0.000379504	yes	GO:0008287	Phosphatase 2C family protein (AHRD V1 ***- D7MFT9_ARALY); contains Interpro domain(s) IPR015655 Protein phosphatase 2C
Solyc01g107340	2.60974	0.612539	-2.09103	0.00165	0.00834803	yes	GO:0003824	Unknown_Protein_(AHRD_V1)
Solyc01g107390	2.75595	11.9112	2.1117	5e-05	0.000379504	yes	GO:0000166	Auxin-responsive_GH3_product_(AHRD_V1_***-_Q05680_SOYBN);_contains_Interpro_domain(s)__IPR004993__GH3_auxin-responsive_promoter_
Solyc01g107430	21.2489	5.34253	-1.9918	5e-05	0.000379504	yes	GO:0003700	Zinc finger protein 7 (AHRD V1 ***- B6U599_MAIZE); contains Interpro domain(s) IPR007087 Zinc finger, C2H2-type
Solyc01g107460	0.633743	2.93689	2.21232	0.00145	0.0074759	yes	GO:0003700	Unknown_Protein_(AHRD_V1)
Solyc01g107560	2.22125	0.795106	-1.48215	0.0012	0.00636638	yes	GO:0050284	UDP-glucosyltransferase_1_(AHRD_V1_****_C6ZRH7_CAPAN);_contains_Interpro_domain(s)__IPR002213__UDP-glucuronosyl/UDP-glucosyltransferase_
Solyc01g107590	25.3715	9.32844	-1.4435	5e-05	0.000379504	yes	GO:0045551	Cinnamyl_alcohol_dehydrogenase_(AHRD_V1_****_C1IC55_GOSHI);_contains_Interpro_domain(s)__IPR002085__Alcohol_dehydrogenase_superfamily,_zinc-containing_
Solyc01g107650	0.6686	0.023235	-4.84677	0.00265	0.0124746	yes	GO:0004675	Receptor_like_kinase,_RLK
Solyc01g107730	13.8735	4.57487	-1.60053	5e-05	0.000379504	yes	GO:0046982,GO:0005516	Cyclin_(AHRD_V1_***-_Q1XGF1_TOBAC);_contains_Interpro_domain(s)__IPR006671__Cyclin,_N-terminal_
Solyc01g107780	3.14267	10.3815	1.72396	5e-05	0.000379504	yes	GO:0080044	UDP-glucosyltransferase_family_1_protein_(AHRD_V1_****_C6KI43_CITSI);_contains_Interpro_domain(s)__IPR002213__UDP-glucuronosyl/UDP-glucosyltransferase_
Solyc01g107820	43.0122	115.914	1.43023	5e-05	0.000379504	yes	GO:0080044	UDP-glucosyltransferase_family_1_protein_(AHRD_V1_****_C6KI43_CITSI);_contains_Interpro_domain(s)__IPR002213__UDP-glucuronosyl/UDP-glucosyltransferase_
Solyc01g107890	41.6385	8.6663	-2.26443	5e-05	0.000379504	yes	GO:0005515	Filament-like_plant_protein_(Fragment)_(AHRD_V1_*-*-_FPP_SOLLC);_contains_Interpro_domain(s)__IPR008587__Protein_of_unknown_function_DUF869,_plant_
Solyc01g107910	15.0077	5.16781	-1.53808	5e-05	0.000379504	yes	GO:0042409	Caffeoyl_CoA_3-O-methyltransferase_(AHRD_V1_****_Q5I2D1_9ROSI);_contains_Interpro_domain(s)__IPR002935__O-methyltransferase,_family_3_
Solyc01g107980	7.83099	26.7125	1.77025	5e-05	0.000379504	yes	GO:0005488,GO:0000151	U-box_domain-containing_protein_(AHRD_V1_***-_A8IXJ0_BRACM);_contains_Interpro_domain(s)__IPR011989__Armadillo-like_helical_
Solyc01g108030	43.5805	97.6618	1.16411	5e-05	0.000379504	yes	GO:0004485	Methylcrotonoyl-CoA_carboxylase_beta_subunit_(AHRD_V1_****_D4XQJ0_ACIHA);_contains_Interpro_domain(s)__IPR000022__Carboxyl_transferase_
Solyc01g108100	6.82724	42.1343	2.62562	5e-05	0.000379504	yes	GO:0016563	Unknown_Protein_(AHRD_V1)
Solyc01g108210	0.71257	1.75247	1.29828	0.0012	0.00636638	yes	GO:0010295	Cytochrome_P450
Solyc01g108240	0.49603	32.6652	6.04118	5e-05	0.000379504	yes	GO:0003677	Ethylene_responsive_transcription_factor_2b_(AHRD_V1_*-*-_C0J9I6_9ROSA);_contains_Interpro_domain(s)__IPR001471__Pathogenesis-related_transcriptional_factor_and_ERF,_DNA-binding_
Solyc01g108330	4.50743	0.746166	-2.59474	0.00025	0.00163768	yes	GO:0005515	Unknown_Protein_(AHRD_V1)
Solyc01g108340	78.8757	26.3412	-1.58226	5e-05	0.000379504	yes	GO:0003755	Peptidyl-prolyl_cis-trans_isomerase_D_(AHRD_V1_****_PPID_RAT);_contains_Interpro_domain(s)__IPR002130__Peptidyl-prolyl_cis-trans_isomerase,_cyclophilin-type_
Solyc01g108390	6.99439	0.557899	-3.64812	0.00835	0.0328693	yes	GO:0009611	Proteinase_inhibitor_(AHRD_V1_***-_D6BR63_9ROSI);_contains_Interpro_domain(s)__IPR000864__Proteinase_inhibitor_I13,_potato_inhibitor_I_
Solyc01g108400	1.39114	14.0506	3.33628	5e-05	0.000379504	yes	GO:0004683	Calcium-dependent_protein_kinase-like_(AHRD_V1_****_Q9LET1_ARATH);_contains_Interpro_domain(s)__IPR002290__Serine/threonine_protein_kinase_
Solyc01g108440	1.07052	4.87653	2.18754	5e-05	0.000379504	yes	GO:0005516	Calmodulin-binding_protein_(AHRD_V1_**-*_D7L4F9_ARALY);_contains_Interpro_domain(s)__IPR012442__Protein_of_unknown_function_DUF1645_
Solyc01g108490	52.8037	24.6135	-1.10119	5e-05	0.000379504	yes	GO:0042802,GO:0004185	Serine_carboxypeptidase_1_(AHRD_V1_****_B6SW38_MAIZE);_contains_Interpro_domain(s)__IPR001563__Peptidase_S10,_serine_carboxypeptidase_
Solyc01g108520	11.3629	26.0928	1.19932	5e-05	0.000379504	yes	GO:0004091	Acetyl_esterase_(AHRD_V1_*---_AES_ECOL6);_contains_Interpro_domain(s)__IPR013094__Alpha/beta_hydrolase_fold-3_
Solyc01g108590	9.28308	25.968	1.48406	0.01125	0.0417872	yes	GO:0004806	Unknown_Protein_(AHRD_V1)
Solyc01g108600	35.4034	75.7589	1.09753	5e-05	0.000379504	yes	GO:0004222	Presequence_protease,_mitochondrial_(AHRD_V1_**--_PREP_DANRE);_contains_Interpro_domain(s)__IPR013578__Peptidase_M16C_associated_
Solyc01g108630	0.261231	36.767	7.13694	5e-05	0.000379504	yes	GO:0005515	Nitrite_reductase_(AHRD_V1_***-_Q76KB0_TOBAC);_contains_Interpro_domain(s)__IPR006067__Nitrite_and_sulphite_reductase_4Fe-4S_region_
Solyc01g108750	0.142559	0.622712	2.127	0.01	0.0380454	yes	GO:0080031,GO:0080030	Hydrolase_alpha/beta_fold_family_protein_(AHRD_V1_**--_D7LG04_ARALY)
Solyc01g108880	0.348513	1.79405	2.36393	0.00135	0.00703745	yes	GO:0045431,GO:0009815	1-aminocyclopropane-1-carboxylate_oxidase_(AHRD_V1_**-*_ACCO_MUSAC);_contains_Interpro_domain(s)__IPR005123__Oxoglutarate_and_iron-dependent_oxygenase_
Solyc01g108910	70.1445	586.311	3.06326	5e-05	0.000379504	yes	GO:0004675	COSII_At2g15890_(Fragment)_(AHRD_V1_*-*-_C0KFD9_9SOLN)
Solyc01g108930	22.2996	9.92199	-1.16832	5e-05	0.000379504	yes	GO:0006355	B3_domain-containing_protein_Os03g0622200_(AHRD_V1_***-_Y3222_ORYSJ);_contains_Interpro_domain(s)__IPR003340__Transcriptional_factor_B3_
Solyc01g109030	37.5566	95.1365	1.34093	5e-05	0.000379504	yes	GO:0052689	B3 domain-containing protein REM5 (AHRD V1 *-*- REM5_ARATH)
Solyc01g109090	558.789	1706.27	1.61047	5e-05	0.000379504	yes	GO:0005488,GO:0016773	Unknown_Protein_(AHRD_V1)
Solyc01g109100	42.69	14.9813	-1.51074	5e-05	0.000379504	yes	GO:0005488,GO:0016773	Unknown_Protein_(AHRD_V1)
Solyc01g109110	8.27018	93.2123	3.49453	5e-05	0.000379504	yes	GO:0007186,GO:0007165	Guanine_nucleotide-binding_protein_alpha-1_subunit_(AHRD_V1_*-*-_B6TWS6_MAIZE);_contains_Interpro_domain(s)__IPR001019__Guanine_nucleotide_binding_protein_(G-protein),_alpha_subunit_
Solyc01g109120	0.204963	0.894497	2.12571	0.00785	0.031256	yes	GO:0000166	WD-40_repeat_family_protein_(AHRD_V1_**--_Q1EPE0_MUSAC);_contains_Interpro_domain(s)__IPR020472__G-protein_beta_WD-40_repeat,_region_
Solyc01g109170	26.9604	113.305	2.07129	0.0015	0.00769154	yes	GO:0009978	Cold_acclimation_protein_COR413-like_(AHRD_V1_***-_A6YDU6_LOLTE);_contains_Interpro_domain(s)__IPR008892__Cold_acclimation_WCOR413_
Solyc01g109190	16.1162	52.6616	1.70824	5e-05	0.000379504	yes	GO:0008152	Unknown Protein (AHRD V1)
Solyc01g109250	0.791869	16.4526	4.37691	5e-05	0.000379504	yes	GO:0005515	TMV_response-related_protein_(AHRD_V1_**--_B6SLK0_MAIZE)
Solyc01g109320	0.1484	2.15095	3.85741	0.00345	0.0155976	yes	GO:0015559	Multidrug_resistance_protein_mdtK_(AHRD_V1_***-_MDTK_ERWAM);_contains_Interpro_domain(s)__IPR002528__Multi_antimicrobial_extrusion_protein_MatE_
Solyc01g109370	5.71686	2.51117	-1.18686	0.0009	0.00497797	yes	GO:0005515,GO:0003841	1-acylglycerol-3-phosphate_acyltransferase_(AHRD_V1_****_A2TF19_BRAJU);_contains_Interpro_domain(s)__IPR002123__Phospholipid/glycerol_acyltransferase_
Solyc01g109420	0.775151	10.9216	3.81656	5e-05	0.000379504	yes	GO:0042802	Flavoprotein_wrbA_(AHRD_V1_***-_B6SPB2_MAIZE);_contains_Interpro_domain(s)__IPR010089__Flavoprotein_WrbA_
Solyc01g109460	17.9848	81.769	2.18478	5e-05	0.000379504	yes	GO:0015519	Solute_carrier_family_2,_facilitated_glucose_transporter_member_3_(AHRD_V1_***-_GTR3_RAT);_contains_Interpro_domain(s)__IPR003663__Sugar/inositol_transporter_
Solyc01g109500	0.618812	0.142794	-2.11557	0.00855	0.033523	yes	GO:0045735	BURP_domain-containing_protein_(AHRD_V1_*---_B2ZPK5_SOLTU);_contains_Interpro_domain(s)__IPR004873__BURP_
Solyc01g109710	40.9868	92.9479	1.18126	5e-05	0.000379504	yes	GO:0005515	Universal_stress_protein_(AHRD_V1_**--_B6SNQ1_MAIZE);_contains_Interpro_domain(s)__IPR006016__UspA_
Solyc01g109720	0.592507	3.3343	2.49248	5e-05	0.000379504	yes	GO:0003824	Hydrolase-like_(AHRD_V1_***-_Q5VNP5_ORYSJ);_contains_Interpro_domain(s)__IPR000639__Epoxide_hydrolase-like_
Solyc01g109790	18.5386	2.36114	-2.97298	5e-05	0.000379504	yes	GO:0008878	Glucose-1-phosphate_adenylyltransferase_(AHRD_V1_****_Q15I66_SOLLC);_contains_Interpro_domain(s)__IPR011831__Glucose-1-phosphate_adenylyltransferase__IPR005836__ADP-glucose_pyrophosphorylase,_conserved_site_
Solyc01g109860	1.18366	2.75833	1.22054	0.00115	0.00614567	yes	GO:0008526	Phosphatidylinositol/phosphatidylcholine_transfer_protein-like_(AHRD_V1_**-*_Q9LRX7_ARATH);_contains_Interpro_domain(s)__IPR001251__Cellular_retinaldehyde-binding/triple_function,_C-terminal_
Solyc01g109900	10.9027	1.7995	-2.59902	5e-05	0.000379504	yes	GO:0030544,GO:0051087	Unknown_Protein_(AHRD_V1)
Solyc01g109920	10.235	38.285	1.90327	5e-05	0.000379504	yes	GO:0009415	Dehydrin_(AHRD_V1_*-*-_Q6YL18_BRAJU);_contains_Interpro_domain(s)__IPR000167__Dehydrin_
Solyc01g110130	26.9973	12.9043	-1.06497	5e-05	0.000379504	yes	GO:0003712	DNA_replication_licensing_factor_(AHRD_V1_***-_Q2TZM7_ASPOR);_contains_Interpro_domain(s)__IPR008047__MCM_protein_4_
Solyc01g110310	15.7848	80.9503	2.3585	5e-05	0.000379504	yes	GO:0031013,GO:0030674	GATA_transcription_factor_9_(AHRD_V1_*-*-_B6STZ1_MAIZE);_contains_Interpro_domain(s)__IPR016679__Transcription_factor,_GATA,_plant_
Solyc01g110340	3.2452	0.866601	-1.90487	0.0001	0.000713249	yes	GO:0008810	Endoglucanase_1_(AHRD_V1_***-_B6U0P7_MAIZE);_contains_Interpro_domain(s)__IPR001701__Glycoside_hydrolase,_family_9_
Solyc01g110430	94.7008	290.169	1.61545	5e-05	0.000379504	yes	GO:0008792	Unknown_Protein_(AHRD_V1)
Solyc01g110480	49.064	114.95	1.22827	5e-05	0.000379504	yes	GO:0003677	BZIP_transcription_factor_family_protein_expressed_(AHRD_V1_*-*-_Q8LN44_ORYSJ);_contains_Interpro_domain(s)__IPR011616__bZIP_transcription_factor,_bZIP-1_
Solyc01g110680	6.74415	2.03244	-1.73043	0.0044	0.0192708	yes	GO:0005516	Auxin-induced_SAUR-like_protein_(AHRD_V1_***-_Q8S351_CAPAN);_contains_Interpro_domain(s)__IPR003676__Auxin_responsive_SAUR_protein_
Solyc01g111250	10.845	26.3775	1.28228	0.0001	0.000713249	yes	GO:0023034,GO:0006629	Phosphatidylinositol-specific_phospholipase_c_(AHRD_V1_*-*-_B9UXN2_LISMO);_contains_Interpro_domain(s)__IPR017946__PLC-like_phosphodiesterase,_TIM_beta/alpha-barrel_domain_
Solyc01g111280	154.287	73.9538	-1.06093	5e-05	0.000379504	yes	GO:0030528,GO:0005515	Cold_shock_protein-1_(AHRD_V1_*-*-_Q8LPA7_WHEAT);_contains_Interpro_domain(s)__IPR002059__Cold-shock_protein,_DNA-binding_
Solyc01g111340	1.42776	5.55031	1.95881	5e-05	0.000379504	yes	GO:0005515	Endo-1_4-beta-xylanase_(AHRD_V1_**--_B6SW51_MAIZE);_contains_Interpro_domain(s)__IPR013781__Glycoside_hydrolase,_subgroup,_catalytic_core_
Solyc01g111350	100.408	332.504	1.7275	5e-05	0.000379504	yes	GO:0005515	Nodulin_family_protein_(AHRD_V1_***-_D7MDH3_ARALY);_contains_Interpro_domain(s)__IPR010658__Nodulin-like_
Solyc01g111500	2.33713	5.09519	1.1244	0.00685	0.0279676	yes	GO:0003700	MYB_transcription_factor_(AHRD_V1_****_B9H191_POPTR);_contains_Interpro_domain(s)__IPR015495__Myb_transcription_factor_
Solyc01g111550	1.97757	0.63008	-1.65012	0.00145	0.0074759	yes	GO:0005634	Protein_MCM10_homolog_(AHRD_V1_*---_MCM10_XENTR);_contains_Interpro_domain(s)__IPR015408__Zinc_finger,_Mcm10/DnaG-type_
Solyc01g111570	81.0421	5.59862	-3.85553	5e-05	0.000379504	yes	GO:0006950,GO:0006468	Receptor-like_kinase_(AHRD_V1_*-*-_A7VM42_MARPO);_contains_Interpro_domain(s)__IPR002290__Serine/threonine_protein_kinase_
Solyc01g111620	13.9767	34.8234	1.31704	5e-05	0.000379504	yes	GO:0016021	AT4G35080-like_protein_(Fragment)_(AHRD_V1_*---_D6PRD4_9BRAS);_contains_Interpro_domain(s)__IPR011541__Nickel/cobalt_transporter,_high-affinity_
Solyc01g111630	249.121	532.809	1.09677	5e-05	0.000379504	yes	GO:0008266,GO:0030267	Glyoxylate/hydroxypyruvate_reductase_B_(AHRD_V1_****_GHRB_YERPS);_contains_Interpro_domain(s)__IPR006140__D-isomer_specific_2-hydroxyacid_dehydrogenase,_NAD-binding_
Solyc01g111640	6.65101	3.10625	-1.0984	0.00825	0.032534	yes	GO:0005515	Skp1_(AHRD_V1_***-_Q49HP3_CAPAN);_contains_Interpro_domain(s)__IPR016897__E3_ubiquitin_ligase,_SCF_complex,_Skp_subunit_
Solyc01g111660	6.13999	14.7172	1.2612	0.0001	0.000713249	yes	GO:0015250	Aquaporin-like_protein_(AHRD_V1_***-_Q8W1A8_PETHY);_contains_Interpro_domain(s)__IPR012269__Aquaporin_
Solyc01g111840	1.39127	0.543523	-1.35599	0.01265	0.0459761	yes	GO:0008493	MFS-type_drug_efflux_transporter_P55_(AHRD_V1_*--*_MFS55_MYCTU);_contains_Interpro_domain(s)__IPR016196__Major_facilitator_superfamily,_general_substrate_transporter_
Solyc01g111970	18.7957	39.6902	1.07838	5e-05	0.000379504	yes	GO:0055114	Laccase_1a_(AHRD_V1_**--_B9IG56_POPTR);_contains_Interpro_domain(s)__IPR001117__Multicopper_oxidase,_type_1_
Solyc01g111980	22.8713	249.142	3.44536	5e-05	0.000379504	yes	GO:0015171	Lysine/histidine_transporter_(AHRD_V1_****_B9HR02_POPTR);_contains_Interpro_domain(s)__IPR013057__Amino_acid_transporter,_transmembrane_
Solyc01g112000	31.0558	183.261	2.56097	5e-05	0.000379504	yes	GO:0005576	Expansin-like_protein_(AHRD_V1_***-_A7X331_SOLLC);_contains_Interpro_domain(s)__IPR007112__Expansin_45,_endoglucanase-like__IPR007117__Pollen_allergen/expansin,_C-terminal_
Solyc01g112060	28.0541	72.0621	1.36103	5e-05	0.000379504	yes	GO:0008152	NmrA_family_protein_(AHRD_V1_**--_B2J8Q2_NOSP7);_contains_Interpro_domain(s)__IPR016040__NAD(P)-binding_domain_
Solyc01g112070	0.792885	3.06348	1.94999	5e-05	0.000379504	yes	GO:0008152	Os03g0169000_protein_(Fragment)_(AHRD_V1_***-_Q0DUS7_ORYSJ);_contains_Interpro_domain(s)__IPR004348__Protein_of_unknown_function_DUF246,_plant_
Solyc01g112190	0.796481	2.69163	1.75677	5e-05	0.000379504	yes	GO:0003700	Nodule_inception_protein_(Fragment)_(AHRD_V1_***-_A9DMJ4_MEDTR);_contains_Interpro_domain(s)__IPR003035__Plant_regulator_RWP-RK_
Solyc01g112220	8.72587	20.6877	1.2454	5e-05	0.000379504	yes	GO:0005515,GO:0004674	Serine/threonine_protein_kinase-like_(AHRD_V1_****_Q5XWQ1_SOLTU);_contains_Interpro_domain(s)__IPR002290__Serine/threonine_protein_kinase_
Solyc01g112260	134.576	59.1805	-1.18523	5e-05	0.000379504	yes	GO:0004683	Unknown_Protein_(AHRD_V1)
Solyc01g112280	98.4138	47.6959	-1.045	5e-05	0.000379504	yes	GO:0004046	Succinyl-diaminopimelate_desuccinylase_(AHRD_V1_**--_DAPE_MAGSA);_contains_Interpro_domain(s)__IPR010159__N-acyl-L-amino-acid_amidohydrolase_
Solyc02g005200	29.5147	95.3105	1.6912	5e-05	0.000379504	yes	GO:0003723	PsaB_translation_factor_(Fragment)_(AHRD_V1_***-_A4S2E4_OSTLU);_contains_Interpro_domain(s)__IPR009472__Protein_of_unknown_function_DUF1092_
Solyc02g014030	3.0792	10.0192	1.70214	5e-05	0.000379504	yes	GO:0004672	Pto-like,_Serine/threonine_kinase_protein,_resistance_protein
Solyc02g014150	50.8414	117.743	1.21157	5e-05	0.000379504	yes	GO:0005515	Photosystem_II_stability/assembly_factor_Ycf48-like_protein_(AHRD_V1_**--_B0C6T3_ACAM1);_contains_Interpro_domain(s)__IPR016705__Photosystem_II_stability/assembly_factor,_HCF136_
Solyc02g014450	3.76387	1.54824	-1.28159	0.0002	0.00134401	yes	GO:0005622	TBC1_domain_family_member_5_(AHRD_V1_*-*-_Q6PGX8_DANRE);_contains_Interpro_domain(s)__IPR000195__RabGAP/TBC_
Solyc02g014690	145.826	1.04107	-7.13005	5e-05	0.000379504	yes	GO:0005515	Unknown_Protein_(AHRD_V1)
Solyc02g014840	2.75903	13.831	2.32567	5e-05	0.000379504	yes	GO:0042802,GO:0004185	Unknown_Protein_(AHRD_V1)
Solyc02g014860	19.1286	99.0317	2.37216	5e-05	0.000379504	yes	GO:0006457,GO:0031072	Chaperone_protein_DnaJ_(AHRD_V1_*-*-_D2QAE1_BIFDB);_contains_Interpro_domain(s)__IPR003095__Heat_shock_protein_DnaJ_
Solyc02g020890	2.74178	8.8986	1.69847	5e-05	0.000379504	yes	GO:0005515	Transmembrane_protein_53_(AHRD_V1_*---_B5X6E4_SALSA);_contains_Interpro_domain(s)__IPR008547__Protein_of_unknown_function_DUF829,_transmembrane_53_
Solyc02g020940	37.1399	120.95	1.70337	5e-05	0.000379504	yes	GO:0004365	Glyceraldehyde-3-phosphate_dehydrogenase_(AHRD_V1_****_D7UNZ5_BRARC);_contains_Interpro_domain(s)__IPR000173__Glyceraldehyde_3-phosphate_dehydrogenase_
Solyc02g021000	24.6786	74.5555	1.59505	5e-05	0.000379504	yes	GO:0016020	YGGT_family_conserved_hypothetical_integral_membrane_protein_(AHRD_V1_*-*-_A4CQQ7_SYNPV);_contains_Interpro_domain(s)__IPR003425__Protein_of_unknown_function_YGGT_
Solyc02g021220	19.761	5.8574	-1.75432	5e-05	0.000379504	yes	GO:0004252	Subtilisin-like_protease_(AHRD_V1_**--_A9XG40_TOBAC);_contains_Interpro_domain(s)__IPR015500__Peptidase_S8,_subtilisin-related_
Solyc02g021680	0.380485	1.67252	2.13611	0.00055	0.00326415	yes	GO:0045449	WRKY_transcription_factor_37_(AHRD_V1_*-*-_Q6IEP4_ORYSJ);_contains_Interpro_domain(s)__IPR003657__DNA-binding_WRKY_
Solyc02g022850	5.2551	17.3857	1.72611	5e-05	0.000379504	yes	GO:0009055	FAD-binding_domain-containing_protein_(AHRD_V1_**--_D7MFH8_ARALY);_contains_Interpro_domain(s)__IPR006094__FAD_linked_oxidase,_N-terminal_
Solyc02g022930	18.3915	7.77733	-1.24169	5e-05	0.000379504	yes	GO:0008679	3-hydroxyisobutyrate_dehydrogenase-like_protein_(AHRD_V1_***-_Q1ECP8_ARATH);_contains_Interpro_domain(s)__IPR011548__3-hydroxyisobutyrate_dehydrogenase_
Solyc02g030230	9.37651	20.6879	1.14167	5e-05	0.000379504	yes	GO:0050373,GO:0042803	UDP-glucose_4-epimerase_(AHRD_V1_****_B1XPB1_SYNP2);_contains_Interpro_domain(s)__IPR005886__UDP-glucose_4-epimerase_
Solyc02g031780	4.70045	12.4721	1.40784	5e-05	0.000379504	yes	GO:0005515	Unknown_Protein_(AHRD_V1)
Solyc02g031940	9.30611	2.0593	-2.17602	0.00065	0.00377042	yes	GO:0004712	Pathogenesis-related_protein-like_protein_(AHRD_V1_***-_Q8L9B0_ARATH)
Solyc02g031950	393.076	105.942	-1.89154	5e-05	0.000379504	yes	GO:0004712	Pathogenesis-related_protein-like_protein_(AHRD_V1_***-_Q8L9B0_ARATH)
Solyc02g031990	3.69943	23.3004	2.65498	5e-05	0.000379504	yes	GO:0006807	Unknown_Protein_(AHRD_V1)
Solyc02g032640	1.19421	2.85125	1.25554	0.0016	0.00812418	yes	GO:0031224	Tir, resistance protein fragment
Solyc02g032800	18.0901	5.6394	-1.68158	5e-05	0.000379504	yes	GO:0003676,GO:0000166,GO:0005622	Arabidopsis_thaliana_genomic_DNA_chromosome_5_P1_clone_MOK16_(AHRD_V1_*-*-_Q9LYW2_ARATH);_contains_Interpro_domain(s)__IPR007608__Protein_of_unknown_function_DUF584_
Solyc02g032860	6.24036	13.7967	1.14462	5e-05	0.000379504	yes	GO:0009973	Phosphoadenosine_phosphosulfate_reductase_(AHRD_V1_*-**_A6EX37_9ALTE);_contains_Interpro_domain(s)__IPR004508__Thioredoxin-independent_5'-adenylylsulphate_reductase_
Solyc02g032940	2.34813	0.760958	-1.62562	0.00155	0.0079212	yes	GO:0004190	Aspartic_proteinase_(AHRD_V1_**-*_Q8L6A8_THECC);_contains_Interpro_domain(s)__IPR001461__Peptidase_A1_
Solyc02g032950	0.316165	3.54264	3.48607	5e-05	0.000379504	yes	GO:0005515,GO:0010843	Transcription_factor_WRKY_(AHRD_V1_***-_C7E5X8_CAPAN);_contains_Interpro_domain(s)__IPR003657__DNA-binding_WRKY_
Solyc02g033060	2.41769	7.28378	1.59106	0.0008	0.0045146	yes	GO:0005524	Chromosome_07_contig_1_DNA_sequence_(AHRD_V1_***-_Q015I8_OSTTA)
Solyc02g036350	76.5632	467.81	2.6112	5e-05	0.000379504	yes	GO:0045431	1-aminocyclopropane-1-carboxylate_oxidase_(AHRD_V1_***-_A4ZYQ6_SOLLC);_contains_Interpro_domain(s)__IPR005123__Oxoglutarate_and_iron-dependent_oxygenase_
Solyc02g036480	1.15153	27.8059	4.59377	5e-05	0.000379504	yes	GO:0016020	Harpin-induced_protein-like_(Fragment)_(AHRD_V1_**--_D2CFH8_COFAR);_contains_Interpro_domain(s)__IPR010847__Harpin-induced_1_
Solyc02g037500	53.9241	177.011	1.71484	5e-05	0.000379504	yes	GO:0016208	Unknown_Protein_(AHRD_V1)
Solyc02g043810	1.43239	2.89361	1.01445	0.00705	0.028601	yes	GO:0005488	Phosphatidylinositol_binding_clathrin_assembly_protein_like_(AHRD_V1_*-**_Q6AXI5_DANRE);_contains_Interpro_domain(s)__IPR011417__ANTH_
Solyc02g055440	18.4684	71.9256	1.96144	5e-05	0.000379504	yes	GO:0006355	Genomic_DNA_chromosome_3_P1_clone_MPN9_(AHRD_V1_***-_Q9LT28_ARATH)
Solyc02g061990	4.0319	0.658278	-2.61469	0.00065	0.00377042	yes	GO:0005515,GO:0016563	Basic_leucine_zipper_transcription_factor_(AHRD_V1_**-*_Q9FQ01_9ROSI)
Solyc02g062100	3.64031	10.9187	1.58466	5e-05	0.000379504	yes	GO:0045449	Senescence-associated_protein_12_(AHRD_V1_*---_O81657_HEMSP);_contains_Interpro_domain(s)__IPR009686__Senescence-associated_
Solyc02g062340	142.247	456.625	1.68261	5e-05	0.000379504	yes	GO:0005507	Fructose-bisphosphate_aldolase_(AHRD_V1_***-_Q9SXX4_NICPA);_contains_Interpro_domain(s)__IPR000741__Fructose-bisphosphate_aldolase,_class-I_
Solyc02g062470	4.89818	22.335	2.18898	5e-05	0.000379504	yes	GO:0016706	2-oxoglutarate-dependent dioxygenase (Fragment) (AHRD V1 ***- Q944Z0_ARAHA)
Solyc02g062550	1.30004	8.91719	2.77803	5e-05	0.000379504	yes	GO:0042623,GO:0005515	Cell_division_protease_ftsH_homolog_(AHRD_V1_*---_FTSH_HELPY);_contains_Interpro_domain(s)__IPR003959__ATPase,_AAA-type,_core_
Solyc02g062560	2.35336	0.439555	-2.42061	5e-05	0.000379504	yes	GO:0005975	TIM-barrel_enzyme_family_protein_(AHRD_V1_*---_C5JTT1_AJEDS);_contains_Interpro_domain(s)__IPR008322__Uncharacterised_conserved_protein_UCP033271__IPR009215__TIM-barrel_signal_transduction_protein,_predicted__IPR018087__Glycoside_hydrolase,_family_5,_conserved_site_
Solyc02g062610	7.84997	15.7757	1.00695	0.00015	0.00103404	yes	GO:0008415,GO:0004089	Hydrolase_alpha/beta_fold_family_protein_(AHRD_V1_***-_D7MBG9_ARALY);_contains_Interpro_domain(s)__IPR000073__Alpha/beta_hydrolase_fold-1_
Solyc02g062710	2.19227	0.571252	-1.94022	0.00035	0.00219871	yes	GO:0016740	Hydroxycinnamoyl_transferase_(AHRD_V1_**-*_Q05HB0_COFAR);_contains_Interpro_domain(s)__IPR003480__Transferase_
Solyc02g063000	16.6781	38.8782	1.221	0.0003	0.00192126	yes	GO:0047209	Glucosyltransferase_(AHRD_V1_****_A7M6J8_9ERIC);_contains_Interpro_domain(s)__IPR002213__UDP-glucuronosyl/UDP-glucosyltransferase_
Solyc02g063030	6.03816	0.604592	-3.32008	5e-05	0.000379504	yes	GO:0005351	LuxR_family_transcriptional_regulator_(Fragment)_(AHRD_V1_*-*-_D9ZBL3_9CARY)
Solyc02g063060	9.3707	3.69764	-1.34155	5e-05	0.000379504	yes	GO:0005351	Cell_division_cycle_associated_7_(AHRD_V1_*-*-_Q28DP7_XENTR);_contains_Interpro_domain(s)__IPR018866__Cell_division_cycle-associated_protein_
Solyc02g063250	2.7883	7.48252	1.42414	0.0012	0.00636638	yes	GO:0008113	Peptide_methionine_sulfoxide_reductase_msrA_(AHRD_V1_*-**_D7E9W5_METEZ);_contains_Interpro_domain(s)__IPR002569__Methionine_sulphoxide_reductase_A_
Solyc02g063260	1.14017	0.327612	-1.79919	0.00365	0.0163856	yes	GO:0015559	Multidrug_resistance_protein_mdtK_(AHRD_V1_***-_MDTK_ERWCT);_contains_Interpro_domain(s)__IPR015521__MATE_family_transporter_related_protein_
Solyc02g063350	2.17299	7.67856	1.82115	0.00655	0.026932	yes	GO:0005509	Calmodulin_(AHRD_V1_***-_A8IDP6_CHLRE);_contains_Interpro_domain(s)__IPR011992__EF-Hand_type_
Solyc02g063360	131.586	279.992	1.08938	5e-05	0.000379504	yes	GO:0005509	C2_domain-containing_protein_(AHRD_V1_**--_D7MIH2_ARALY);_contains_Interpro_domain(s)__IPR018029__C2_membrane_targeting_protein_
Solyc02g063420	30.2383	7.8916	-1.93799	5e-05	0.000379504	yes	GO:0016021	Hydroxyproline-rich_glycoprotein_(AHRD_V1_**--_A9YWR1_MEDTR)
Solyc02g063520	26.2939	12.3229	-1.09339	5e-05	0.000379504	yes	GO:0030296,GO:0043565	Homeobox-leucine_zipper_protein_22_(AHRD_V1_***-_D7MA03_ARALY);_contains_Interpro_domain(s)__IPR003106__Leucine_zipper,_homeobox-associated_
Solyc02g064680	30.072	275.859	3.19744	5e-05	0.000379504	yes	GO:0016020,GO:0008152	Calcium-transporting_ATPase_1_(AHRD_V1_***-_Q7XBH9_CERRI);_contains_Interpro_domain(s)__IPR006408__ATPase,_P-type,_calcium-transporting,_PMCA-type_
Solyc02g064710	0.458806	1.63998	1.83772	0.00215	0.0104805	yes	GO:0004674	AT2G14850_protein_(Fragment)_(AHRD_V1_***-_B9DHZ5_ARATH)
Solyc02g064720	4.50935	1.91356	-1.23666	0.00025	0.00163768	yes	GO:0005515,GO:0009416	Phototropic-responsive_NPH3_family_protein_(AHRD_V1_**--_D7MMM6_ARALY);_contains_Interpro_domain(s)__IPR004249__NPH3_
Solyc02g064770	2.11306	6.37074	1.59213	5e-05	0.000379504	yes	GO:0016787	Hydrolase_alpha/beta_fold_family_protein_expressed_(AHRD_V1_**-*_Q10J20_ORYSJ);_contains_Interpro_domain(s)__IPR000073__Alpha/beta_hydrolase_fold-1_
Solyc02g064830	0.350219	3.38783	3.27403	5e-05	0.000379504	yes	GO:0010279	Indole-3-acetic_acid-amido_synthetase_GH3.8_(AHRD_V1_****_B6U4E2_MAIZE);_contains_Interpro_domain(s)__IPR004993__GH3_auxin-responsive_promoter_
Solyc02g064940	25.2031	12.3943	-1.02392	0.0001	0.000713249	yes	GO:0004675	LRR_receptor-like_serine/threonine-protein_kinase,_RLP
Solyc02g064950	27.0548	76.2017	1.49394	5e-05	0.000379504	yes	GO:0008152	CBS_domain-containing_protein-like_(AHRD_V1_***-_B8AP73_ORYSI);_contains_Interpro_domain(s)__IPR000644__Cystathionine_beta-synthase,_core_
Solyc02g064960	1.51248	0.500015	-1.59687	0.00175	0.00875532	yes	GO:0003677	AP2-like_ethylene-responsive_transcription_factor_At1g16060_(AHRD_V1_*-*-_AP2L1_ARATH);_contains_Interpro_domain(s)__IPR001471__Pathogenesis-related_transcriptional_factor_and_ERF,_DNA-binding_
Solyc02g064970	6.25156	1.2748	-2.29394	5e-05	0.000379504	yes	GO:0004601	Peroxidase_(AHRD_V1_****_Q43499_SOLLC);_contains_Interpro_domain(s)__IPR002016__Haem_peroxidase,_plant/fungal/bacterial_
Solyc02g064980	0.341524	13.7828	5.33474	5e-05	0.000379504	yes	GO:0042803	Protein_serine/threonine_kinase_(AHRD_V1_***-_D3BP85_POLPA);_contains_Interpro_domain(s)__IPR002290__Serine/threonine_protein_kinase_
Solyc02g065000	8.61104	21.0525	1.28973	0.0008	0.0045146	yes	GO:0005509	Calmodulin-like_protein_(AHRD_V1_***-_Q67TZ4_ORYSJ);_contains_Interpro_domain(s)__IPR011992__EF-Hand_type_
Solyc02g065060	3.9931	1.89928	-1.07206	0.01395	0.0498031	yes	GO:0004745	Short-chain_dehydrogenase/reductase_family_protein_(AHRD_V1_****_D7LTG0_ARALY);_contains_Interpro_domain(s)__IPR002347__Glucose/ribitol_dehydrogenase_
Solyc02g065240	20.9247	10.2086	-1.03543	5e-05	0.000379504	yes	GO:0080030,GO:0080032	Hydrolase_alpha/beta_fold_family_protein_(AHRD_V1_**--_D7LG04_ARALY);_contains_Interpro_domain(s)__IPR000073__Alpha/beta_hydrolase_fold-1_
Solyc02g065260	0.287353	9.8695	5.10208	5e-05	0.000379504	yes	GO:0080030	Alpha-hydroxynitrile lyase (AHRD V1 **-- O49897_MANES); contains Interpro domain(s) IPR000073 Alpha/beta hydrolase fold-1
Solyc02g065350	12.1332	3.05705	-1.98875	5e-05	0.000379504	yes	GO:0003700,GO:0016564	B3_domain-containing_transcription_factor_VRN1_(AHRD_V1_*-**_VRN1_ARATH);_contains_Interpro_domain(s)__IPR003340__Transcriptional_factor_B3_
Solyc02g065400	142.449	302.65	1.08721	5e-05	0.000379504	yes	GO:0008266,GO:0005515	Oxygen-evolving_enhancer_protein_1_of_photosystem_II_(AHRD_V1_***-_A8J0E4_CHLRE);_contains_Interpro_domain(s)__IPR002628__Photosystem_II_manganese-stabilizing_protein_PsbO_
Solyc02g065410	4.13979	2.05233	-1.0123	0.00305	0.0140595	yes	GO:0004519	Pentatricopeptide_repeat-containing_protein_(AHRD_V1_***-_D7KIA6_ARALY);_contains_Interpro_domain(s)__IPR002885__Pentatricopeptide_repeat_
Solyc02g065420	50.1608	22.8607	-1.13369	5e-05	0.000379504	yes	GO:0004519	UPF0497_membrane_protein_At3g50810_(AHRD_V1_***-_U497K_ARATH);_contains_Interpro_domain(s)__IPR006702__Uncharacterised_protein_family_UPF0497,_trans-membrane_plant_
Solyc02g065470	185.787	55.4562	-1.74423	5e-05	0.000379504	yes	GO:0005576	Pathogenesis-related_protein_(AHRD_V1_***-_B3TLW3_ELAGV);_contains_Interpro_domain(s)__IPR001283__Allergen_V5/Tpx-1_related_
Solyc02g065530	10.4981	0.294432	-5.15604	5e-05	0.000379504	yes	GO:0016758	Glycosyltransferase_family_GT8_protein_(AHRD_V1_***-_D0ECQ6_POPDE);_contains_Interpro_domain(s)__IPR002495__Glycosyl_transferase,_family_8_
Solyc02g065550	77.8301	190.881	1.29428	5e-05	0.000379504	yes	GO:0008270	Coiled-coil_domain-containing_protein_109A_(AHRD_V1_*---_C109A_MOUSE);_contains_Interpro_domain(s)__IPR006769__Protein_of_unknown_function_DUF607_
Solyc02g065560	1.15062	2.50416	1.12191	0.00305	0.0140595	yes	GO:0008116	Pentatricopeptide_repeat-containing_protein_(AHRD_V1_***-_D7LGC7_ARALY);_contains_Interpro_domain(s)__IPR002885__Pentatricopeptide_repeat_
Solyc02g065610	9.31639	4.48342	-1.05517	0.00065	0.00377042	yes	GO:0010296	Leaf_senescence_protein-like_(AHRD_V1_***-_Q8RV74_ORYSJ);_contains_Interpro_domain(s)__IPR004253__Protein_of_unknown_function_DUF231,_plant_
Solyc02g065770	180.232	53.7717	-1.74494	5e-05	0.000379504	yes	GO:0004497	COBRA-like_protein_4_(AHRD_V1_***-_B6SST3_MAIZE);_contains_Interpro_domain(s)__IPR017391__COBRA-like_
Solyc02g065780	1024.43	324.363	-1.65914	5e-05	0.000379504	yes	GO:0004497	Unknown_Protein_(AHRD_V1)
Solyc02g066920	8.25615	47.1394	2.51339	5e-05	0.000379504	yes	GO:0008514	Genomic_DNA_chromosome_5_TAC_clone_K3_(AHRD_V1_***-_Q9FL87_ARATH)
Solyc02g067010	0.697948	0.202307	-1.78658	0.00025	0.00163768	yes	GO:0042803	Guanine_nucleotide_exchange_factor-like_protein_(AHRD_V1_**--_Q9LZX8_ARATH);_contains_Interpro_domain(s)__IPR000904__SEC7-like_
Solyc02g067660	1.78783	8.51121	2.25115	5e-05	0.000379504	yes	GO:0006629	Phytoalexin_deficient_4_(Fragment)_(AHRD_V1_**--_B2BDV5_ARALY);_contains_Interpro_domain(s)__IPR002921__Lipase,_class_3_
Solyc02g067920	10.3656	26.8227	1.37165	5e-05	0.000379504	yes	GO:0004849	Abhydrolase_domain-containing_protein_FAM108B1_(AHRD_V1_*---_C0HAS5_SALSA)
Solyc02g067980	25.9807	12.1845	-1.0924	5e-05	0.000379504	yes	GO:0019901	Serine/threonine-protein_phosphatase_2A_regulatory_subunit_delta_1_isoform_(AHRD_V1_***-_Q0CAR1_ASPTN);_contains_Interpro_domain(s)__IPR002554__Protein_phosphatase_2A,_regulatory_B_subunit,_B56_
Solyc02g068080	6.81083	20.8347	1.61308	5e-05	0.000379504	yes	GO:0005247	Voltage-gated_chloride_channel_(AHRD_V1_****_Q96325_ARATH);_contains_Interpro_domain(s)__IPR002251__Chloride_channel_plant_CLC_
Solyc02g068090	70.1338	175.178	1.32064	5e-05	0.000379504	yes	GO:0005840	30S_ribosomal_protein_S21,_chloroplastic_(Fragment)_(AHRD_V1_*---_RR21_SPIOL);_contains_Interpro_domain(s)__IPR001911__Ribosomal_protein_S21_
Solyc02g068120	11.8416	2.08471	-2.50595	5e-05	0.000379504	yes	GO:0030374	Gda-1_(AHRD_V1_**--_B6TDG4_MAIZE);_contains_Interpro_domain(s)__IPR013089__Kelch_related_
Solyc02g068300	6.27298	20.9205	1.7377	5e-05	0.000379504	yes	GO:0006468,GO:0005488	Receptor-like_kinase_(AHRD_V1_***-_A7VM32_MARPO);_contains_Interpro_domain(s)__IPR002290__Serine/threonine_protein_kinase_
Solyc02g068320	12.8741	5.38521	-1.2574	5e-05	0.000379504	yes	GO:0016491	2-oxoglutarate-dependent_dioxygenase_(AHRD_V1_**--_B9GJL0_POPTR);_contains_Interpro_domain(s)__IPR005123__Oxoglutarate_and_iron-dependent_oxygenase_
Solyc02g068400	0.735016	0.139097	-2.40168	0.0086	0.0336723	yes	GO:0004650	AT4G20050-like_protein_(Fragment)_(AHRD_V1_*-*-_D6PQZ2_9BRAS);_contains_Interpro_domain(s)__IPR011050__Pectin_lyase_fold/virulence_factor_
Solyc02g068600	1.52125	0.39156	-1.95795	0.00225	0.0108741	yes	GO:0005515	Genomic DNA chromosome 5 P1 clone MUK11 (AHRD V1 **-- Q9FMD0_ARATH)
Solyc02g068660	0.522614	4.00575	2.93825	5e-05	0.000379504	yes	GO:0016301,GO:0048602	Receptor-like_protein_kinase_At3g21340_(AHRD_V1_*-**_RLK6_ARATH);_contains_Interpro_domain(s)__IPR002290__Serine/threonine_protein_kinase_
Solyc02g068680	0.937043	15.5155	4.04945	5e-05	0.000379504	yes	GO:0023034,GO:0008270	CHP-rich_zinc_finger_protein-like_(AHRD_V1_**--_Q9FK70_ARATH);_contains_Interpro_domain(s)__IPR011424__C1-like_
Solyc02g068820	0.614671	3.61556	2.55633	5e-05	0.000379504	yes	GO:0004675	Receptor_like_kinase,_RLK
Solyc02g068830	0.482781	2.71403	2.49099	5e-05	0.000379504	yes	GO:0005515,GO:0004675	Receptor_like_kinase,_RLK
Solyc02g068880	4.21608	0.536854	-2.9733	5e-05	0.000379504	yes	GO:0004674,GO:0048602	Receptor-interacting_serine/threonine-protein_kinase_2_(AHRD_V1_****_RIPK2_MOUSE);_contains_Interpro_domain(s)__IPR002290__Serine/threonine_protein_kinase_
Solyc02g069030	0.900173	3.33806	1.89073	0.0003	0.00192126	yes	GO:0030246	Phloem_protein_2_(AHRD_V1_**--_D0R6I5_MALDO)
Solyc02g069070	6.40136	2.68146	-1.25536	0.004	0.0177511	yes	GO:0030246	Ribonuclease_H2_subunit_C_(AHRD_V1_***-_C0H7J5_SALSA);_contains_Interpro_domain(s)__IPR013924__Ribonuclease_H2,_subunit_C_
Solyc02g069240	2.89874	11.7022	2.01328	5e-05	0.000379504	yes	GO:0008270	Protein-O-fucosyltransferase_1_(AHRD_V1_***-_Q659R8_ORYSA)
Solyc02g069450	140.959	338.852	1.26538	5e-05	0.000379504	yes	GO:0009538	Photosystem I reaction center subunit III (AHRD V1 ***- Q9XQB4_PHAAU); contains Interpro domain(s) IPR003666 Photosystem I reaction centre protein PsaF, subunit III
Solyc02g069470	11.4593	28.5286	1.31589	5e-05	0.000379504	yes	GO:0004842	Inter-alpha-trypsin_inhibitor_heavy_chain_H3_(AHRD_V1_*---_ITIH3_MESAU);_contains_Interpro_domain(s)__IPR002035__von_Willebrand_factor,_type_A_
Solyc02g069490	5.44261	0.205334	-4.72826	5e-05	0.000379504	yes	GO:0005516	FAD_linked_oxidase_domain_protein_(AHRD_V1_**--_D1VPW7_9ACTO);_contains_Interpro_domain(s)__IPR006094__FAD_linked_oxidase,_N-terminal_
Solyc02g069580	22.3808	51.58	1.20455	5e-05	0.000379504	yes	GO:0048040,GO:0050373	UDP-glucose_4-epimerase_(AHRD_V1_****_B1XPB1_SYNP2);_contains_Interpro_domain(s)__IPR005886__UDP-glucose_4-epimerase_
Solyc02g069690	1.68479	0.367152	-2.19812	0.0012	0.00636638	yes	GO:0009055	FAD-binding_domain-containing_protein_(AHRD_V1_**--_D7MMH5_ARALY);_contains_Interpro_domain(s)__IPR006094__FAD_linked_oxidase,_N-terminal_
Solyc02g069800	22.3966	72.7503	1.69967	5e-05	0.000379504	yes	GO:0008152	CXE_carboxylesterase_(AHRD_V1_**--_Q0ZPU6_ACTCH);_contains_Interpro_domain(s)__IPR013094__Alpha/beta_hydrolase_fold-3_
Solyc02g069910	7.92699	58.2535	2.8775	5e-05	0.000379504	yes	GO:0004842	Unknown_Protein_(AHRD_V1)
Solyc02g069920	1.21829	4.15656	1.77053	5e-05	0.000379504	yes	GO:0008756,GO:0004467	Long-chain-fatty-acid_CoA_ligase_(AHRD_V1_****_A4A722_9GAMM);_contains_Interpro_domain(s)__IPR000873__AMP-dependent_synthetase_and_ligase_
Solyc02g069930	6.00228	19.6547	1.71129	5e-05	0.000379504	yes	GO:0004622	Lipase-like_protein_(AHRD_V1_**--_Q9M3D1_ARATH);_contains_Interpro_domain(s)__IPR000073__Alpha/beta_hydrolase_fold-1_
Solyc02g069990	3.34271	1.13146	-1.56284	0.00525	0.0223688	yes	GO:0008270	Unknown_Protein_(AHRD_V1)
Solyc02g070020	7.14862	39.1133	2.45192	5e-05	0.000379504	yes	GO:0080043	UDP-glucosyltransferase_(AHRD_V1_**-*_Q8LKG3_STERE);_contains_Interpro_domain(s)__IPR002213__UDP-glucuronosyl/UDP-glucosyltransferase_
Solyc02g070040	1.11483	30.0294	4.75148	5e-05	0.000379504	yes	GO:0005622	Ethylene-responsive_nuclear_protein_(AHRD_V1_*-*-_Q38MV1_SOLLC)
Solyc02g070210	1.17237	0.0791955	-3.88786	0.0058	0.0243654	yes	GO:0005215	Phosphatidylinositol_transfer_protein_SFH5_(AHRD_V1_*---_C6HEF9_AJECH);_contains_Interpro_domain(s)__IPR001251__Cellular_retinaldehyde-binding/triple_function,_C-terminal_
Solyc02g070260	35.068	14.7315	-1.25126	5e-05	0.000379504	yes	GO:0005515	Protein_phosphatase_1_regulatory_subunit_7_(AHRD_V1_*---_C0S143_PARBP);_contains_Interpro_domain(s)__IPR001611__Leucine-rich_repeat_
Solyc02g070280	0.559793	3.52847	2.65608	5e-05	0.000379504	yes	GO:0005289,GO:0015326	Amino_acid_transporter_(AHRD_V1_****_D2B5D6_STRRD);_contains_Interpro_domain(s)__IPR015606__Cationic_amino_acid_transporter_
Solyc02g070540	19.9493	8.12595	-1.29573	5e-05	0.000379504	yes	GO:0042802	Os01g0611000_protein_(Fragment)_(AHRD_V1_***-_Q0JLB5_ORYSJ);_contains_Interpro_domain(s)__IPR006946__Protein_of_unknown_function_DUF642_
Solyc02g070580	3.80705	10.4832	1.46134	5e-05	0.000379504	yes	GO:0019825,GO:0000249	Cytochrome_p450
Solyc02g070780	11.3098	4.19816	-1.42974	5e-05	0.000379504	yes	GO:0043140	DNA_replication_licensing_factor_MCM3_(AHRD_V1_****_Q16NY8_AEDAE);_contains_Interpro_domain(s)__IPR008046__MCM_protein_3_
Solyc02g070790	9.45821	4.18512	-1.1763	0.0001	0.000713249	yes	GO:0005515,GO:0004315	3-oxoacyl-(Acyl-carrier-protein)_synthase_2_(AHRD_V1_****_D0ZZB8_CHLPP);_contains_Interpro_domain(s)__IPR017568__3-oxoacyl-[acyl-carrier-protein]_synthase_2_
Solyc02g070800	63.3462	214.385	1.75887	5e-05	0.000379504	yes	GO:0005515,GO:0004315	Ycf23_protein_(AHRD_V1_***-_Q7NE74_GLOVI);_contains_Interpro_domain(s)__IPR007570__Protein_of_unknown_function_DUF561_
Solyc02g070890	0.733445	3.28872	2.16477	0.0001	0.000713249	yes	GO:0004675	Receptor_like_kinase,_RLK
Solyc02g070940	159.302	510.156	1.67917	5e-05	0.000379504	yes	GO:0016168	Chlorophyll_a/b_binding_protein_(AHRD_V1_****_Q41422_SOLTU);_contains_Interpro_domain(s)__IPR001344__Chlorophyll_A-B_binding_protein_
Solyc02g070950	7.30928	16.5485	1.1789	0.0012	0.00636638	yes	GO:0005515,GO:0016168	Chlorophyll_a/b_binding_protein_(AHRD_V1_****_Q41422_SOLTU);_contains_Interpro_domain(s)__IPR001344__Chlorophyll_A-B_binding_protein_
Solyc02g070970	6.38907	22.4032	1.81003	0.0001	0.000713249	yes	GO:0005515,GO:0016168	Chlorophyll_a/b_binding_protein_(AHRD_V1_****_Q41422_SOLTU);_contains_Interpro_domain(s)__IPR001344__Chlorophyll_A-B_binding_protein_
Solyc02g070980	4.76433	17.5132	1.8781	5e-05	0.000379504	yes	GO:0005515,GO:0016168	Chlorophyll_a/b_binding_protein_(AHRD_V1_****_Q41422_SOLTU);_contains_Interpro_domain(s)__IPR001344__Chlorophyll_A-B_binding_protein_
Solyc02g070990	7.10452	30.5187	2.10288	5e-05	0.000379504	yes	GO:0005515,GO:0016168	Chlorophyll_a/b_binding_protein_(AHRD_V1_****_Q41422_SOLTU);_contains_Interpro_domain(s)__IPR001344__Chlorophyll_A-B_binding_protein_
Solyc02g071000	7.14577	20.6448	1.53062	5e-05	0.000379504	yes	GO:0005515,GO:0016168	Chlorophyll_a/b_binding_protein_(AHRD_V1_****_Q41425_SOLTU);_contains_Interpro_domain(s)__IPR001344__Chlorophyll_A-B_binding_protein_
Solyc02g071010	40.1415	157.399	1.97126	5e-05	0.000379504	yes	GO:0016168	Chlorophyll_a/b_binding_protein_(AHRD_V1_****_Q41422_SOLTU);_contains_Interpro_domain(s)__IPR001344__Chlorophyll_A-B_binding_protein_
Solyc02g071030	308.856	1304.34	2.07832	5e-05	0.000379504	yes	GO:0005515,GO:0016168	Chlorophyll_a/b_binding_protein_(AHRD_V1_****_Q41422_SOLTU);_contains_Interpro_domain(s)__IPR001344__Chlorophyll_A-B_binding_protein_
Solyc02g071060	2.46199	0.600947	-2.03451	0.0006	0.00352489	yes	GO:0005345	Purine_permease_family_protein_(AHRD_V1_**-*_D7MCV2_ARALY);_contains_Interpro_domain(s)__IPR004853__Protein_of_unknown_function_DUF250_
Solyc02g071160	39.7095	18.8668	-1.07363	5e-05	0.000379504	yes	GO:0005515,GO:0003690	Os10g0578600_protein_(Fragment)_(AHRD_V1_***-_Q0IVC7_ORYSJ)
Solyc02g071190	4.73082	12.095	1.35425	5e-05	0.000379504	yes	GO:0004252	Carboxyl-terminal-processing_protease_(AHRD_V1_***-_B6SPN8_MAIZE);_contains_Interpro_domain(s)__IPR004447__Peptidase_S41A,_C-terminal_protease_
Solyc02g071220	5.59199	25.5293	2.19072	5e-05	0.000379504	yes	GO:0003700	Response_regulator_5_(AHRD_V1_***-_Q9FRZ0_MAIZE);_contains_Interpro_domain(s)__IPR001789__Signal_transduction_response_regulator,_receiver_region_
Solyc02g071280	11.5016	32.7612	1.51015	5e-05	0.000379504	yes	GO:0005840,GO:0008152,GO:0006364	Ribosome_maturation_factor_rimM_(AHRD_V1_*-*-_A4CTC3_SYNPV);_contains_Interpro_domain(s)__IPR011961__16S_rRNA_processing_protein_RimM_
Solyc02g071350	0.659083	0.23809	-1.46895	0.00455	0.019818	yes	GO:0004409,GO:0015459,GO:0008097,GO:0008514,GO:0046978,GO:0015232,GO:0019905,GO:0005524,GO:0005324,GO:0003697,GO:0046979,GO:0034634	Lipid_A_export_ATP-binding/permease_protein_msbA_(AHRD_V1_*--*_MSBA_CHRVO);_contains_Interpro_domain(s)__IPR003439__ABC_transporter-like_
Solyc02g071430	0.428118	3.67298	3.10087	5e-05	0.000379504	yes	GO:0016491	1-aminocyclopropane-1-carboxylate_oxidase_(AHRD_V1_**--_ACCO_ACTDE);_contains_Interpro_domain(s)__IPR005123__Oxoglutarate_and_iron-dependent_oxygenase_
Solyc02g071440	1.18941	8.04186	2.75729	5e-05	0.000379504	yes	GO:0016706,GO:0016682	1-aminocyclopropane-1-carboxylate_oxidase_1_(AHRD_V1_**--_ACCO1_MALDO);_contains_Interpro_domain(s)__IPR005123__Oxoglutarate_and_iron-dependent_oxygenase_
Solyc02g071560	0.159428	0.65747	2.04402	0.01125	0.0417872	yes	GO:0004252	Subtilisin-like_protease_(AHRD_V1_***-_Q9FK77_ARATH);_contains_Interpro_domain(s)__IPR015500__Peptidase_S8,_subtilisin-related_
Solyc02g071620	17.8316	73.1774	2.03696	5e-05	0.000379504	yes	GO:0004091	GDSL_esterase/lipase_At1g29670_(AHRD_V1_***-_GDL15_ARATH);_contains_Interpro_domain(s)__IPR001087__Lipase,_GDSL_
Solyc02g071700	3.0555	0.146778	-4.3797	0.00095	0.00520353	yes	GO:0004091	GDSL_esterase/lipase_At1g29670_(AHRD_V1_***-_GDL15_ARATH);_contains_Interpro_domain(s)__IPR001087__Lipase,_GDSL_
Solyc02g071730	84.854	177.04	1.06102	5e-05	0.000379504	yes	GO:0005515,GO:0003700	MADS-box_transcription_factor_AGAMOUS_(AHRD_V1_**-*_Q8GTY3_HELAN);_contains_Interpro_domain(s)__IPR002100__Transcription_factor,_MADS-box__IPR002487__Transcription_factor,_K-box_
Solyc02g071740	7.88906	23.014	1.54459	5e-05	0.000379504	yes	GO:0004713,GO:0051219	Protein-tyrosine_kinase_6_(AHRD_V1_****_PTK6_MOUSE);_contains_Interpro_domain(s)__IPR016253__Integrin-linked_protein_kinase_
Solyc02g071780	7.95803	36.9062	2.21338	5e-05	0.000379504	yes	GO:0004112,GO:0005622	Necrotic_spotted_lesions_1_(Fragment)_(AHRD_V1_*-*-_B6ZA38_HELPE);_contains_Interpro_domain(s)__IPR001862__Membrane_attack_complex_component/perforin/complement_C9_
Solyc02g071800	1.36905	5.58256	2.02775	5e-05	0.000379504	yes	GO:0004702,GO:0005515	Receptor_like_kinase,_RLK
Solyc02g071820	0.914243	7.81819	3.09618	5e-05	0.000379504	yes	GO:0005515,GO:0016301	Receptor_like_kinase,_RLK
Solyc02g071830	0.682319	1.55928	1.19237	0.0113	0.0419572	yes	GO:0005515,GO:0016301	AT5g06970/MOJ9_14_(AHRD_V1_***-_Q8RX56_ARATH);_contains_Interpro_domain(s)__IPR008528__Protein_of_unknown_function_DUF810_
Solyc02g071860	18.7308	38.9689	1.05691	5e-05	0.000379504	yes	GO:0005515,GO:0016301	Receptor_like_kinase,_RLK
Solyc02g071970	5.55351	80.4767	3.8571	5e-05	0.000379504	yes	GO:0008420	Unknown_Protein_(AHRD_V1)
Solyc02g071990	22.423	60.9048	1.44158	5e-05	0.000379504	yes	GO:0030528	Brassinosteroid_signaling_positive_regulator-related_protein_(Fragment)_(AHRD_V1_*--*_B3VVE5_POPTN);_contains_Interpro_domain(s)__IPR008540__BZR1,_transcriptional_repressor_
Solyc02g072080	11.4605	127.994	3.48133	5e-05	0.000379504	yes	GO:0005515,GO:0004842	U-box_domain-containing_protein_17_(AHRD_V1_**--_PUB17_ARATH);_contains_Interpro_domain(s)__IPR011989__Armadillo-like_helical_
Solyc02g072140	1.63699	0.704467	-1.21644	0.00455	0.019818	yes	GO:0015450	UNE1-like_protein_(AHRD_V1_***-_B2ZAQ7_GOSRA);_contains_Interpro_domain(s)__IPR006943__Protein_of_unknown_function_DUF641,_plant_
Solyc02g072150	12.2228	51.5054	2.07515	5e-05	0.000379504	yes	GO:0003825,GO:0004805	Alpha_alpha-trehalose-phosphate_synthase_(UDP-forming)_(AHRD_V1_****_A3CXN9_METMJ);_contains_Interpro_domain(s)__IPR001830__Glycosyl_transferase,_family_20_
Solyc02g072180	13.4061	5.04222	-1.41076	0.00015	0.00103404	yes	GO:0015031,GO:0007264,GO:0005525,GO:0007165,GO:0005622	Ras-related_protein_Rab-25_(AHRD_V1_***-_RAB25_BOVIN);_contains_Interpro_domain(s)__IPR015595__Rab11-related_
Solyc02g072190	0.100692	1.36408	3.75991	0.0064	0.0264584	yes	GO:0045449	WRKY_transcription_factor_5_(AHRD_V1_***-_A7UGD2_SOLTU);_contains_Interpro_domain(s)__IPR003657__DNA-binding_WRKY_
Solyc02g072210	0.231355	3.91718	4.08164	0.00625	0.0259469	yes	GO:0045449	Unknown_Protein_(AHRD_V1)
Solyc02g072220	0.285362	1.84602	2.69355	0.0119	0.0437167	yes	GO:0045449	Unknown_Protein_(AHRD_V1)
Solyc02g072270	5.5324	11.7719	1.08937	0.00055	0.00326415	yes	GO:0005515	Zinc_finger_family_protein_(Fragment)_(AHRD_V1_*-*-_D7M766_ARALY);_contains_Interpro_domain(s)__IPR011016__Zinc_finger,_RING-CH-type_
Solyc02g072440	4.36298	1.47961	-1.5601	5e-05	0.000379504	yes	GO:0004675	Receptor_like_kinase,_RLK
Solyc02g072450	0.835426	3.02839	1.85797	0.0125	0.0455482	yes	GO:0004675	Unknown_Protein_(AHRD_V1)
Solyc02g072460	6.42337	25.6523	1.99769	0.0001	0.000713249	yes	GO:0004675	Ycf20-like_protein_(AHRD_V1_***-_YC20L_SYNY3);_contains_Interpro_domain(s)__IPR007572__Protein_of_unknown_function_DUF565_
Solyc02g072470	0.691833	7.60888	3.45919	5e-05	0.000379504	yes	GO:0005515,GO:0019199	Receptor_like_kinase,_RLK
Solyc02g072520	6.33438	16.0876	1.34467	5e-05	0.000379504	yes	GO:0004674	Receptor_like_kinase,_RLK
Solyc02g073580	1.00112	7.02891	2.81168	5e-05	0.000379504	yes	GO:0005515	BZIP_transcription_factor_(AHRD_V1_**--_Q8W5R8_ORYSA)
Solyc02g076690	13.1878	43.5263	1.72269	5e-05	0.000379504	yes	GO:0004197	Cathepsin_B-like_cysteine_proteinase_(AHRD_V1_**-*_CYSP_SCHMA);_contains_Interpro_domain(s)__IPR013128__Peptidase_C1A,_papain_
Solyc02g076730	15.1171	6.21363	-1.28267	0.0028	0.013044	yes	GO:0004642	Unknown_Protein_(AHRD_V1)
Solyc02g076740	16.4307	7.56897	-1.11823	0.0039	0.017358	yes	GO:0004642	Unknown_Protein_(AHRD_V1)
Solyc02g076750	9.32732	4.49307	-1.05376	0.0078	0.0310883	yes	GO:0004197	Cathepsin_B-like_cysteine_proteinase_(AHRD_V1_**-*_CYSP_SCHMA);_contains_Interpro_domain(s)__IPR013128__Peptidase_C1A,_papain_
Solyc02g076800	35.7262	14.0113	-1.35039	5e-05	0.000379504	yes	GO:0005488	Unknown_Protein_(AHRD_V1)
Solyc02g076920	16.1188	2.17022	-2.89283	5e-05	0.000379504	yes	GO:0030528	Transcription_factor_MYC2_(AHRD_V1_*--*_RAP1_ARATH);_contains_Interpro_domain(s)__IPR001092__Basic_helix-loop-helix_dimerisation_region_bHLH_
Solyc02g076980	0.471176	2.52363	2.42116	0.0004	0.00247194	yes	GO:0004197	Cathepsin_B-like_cysteine_proteinase_(AHRD_V1_**-*_CYSP_SCHMA);_contains_Interpro_domain(s)__IPR013128__Peptidase_C1A,_papain__IPR000169__Peptidase,_cysteine_peptidase_active_site_
Solyc02g077040	9.59985	94.5846	3.30052	5e-05	0.000379504	yes	GO:0030984,GO:0004197	Cathepsin_B-like_cysteine_proteinase_5_(AHRD_V1_**-*_CPR5_CAEEL);_contains_Interpro_domain(s)__IPR013128__Peptidase_C1A,_papain_
Solyc02g077050	0.212027	1.34377	2.66396	0.0028	0.013044	yes	GO:0004197	Cathepsin_B-like_cysteine_proteinase_(AHRD_V1_**-*_CYSP_SCHMA);_contains_Interpro_domain(s)__IPR013128__Peptidase_C1A,_papain_
Solyc02g077110	1.66591	6.46702	1.95679	5e-05	0.000379504	yes	GO:0006629	Lipase-like_protein_(AHRD_V1_***-_Q8LF19_ARATH);_contains_Interpro_domain(s)__IPR002921__Lipase,_class_3_
Solyc02g077160	12.3539	5.98801	-1.04481	0.0002	0.00134401	yes	GO:0047714,GO:0008970	Lipase-like_protein_(AHRD_V1_***-_Q8LF19_ARATH);_contains_Interpro_domain(s)__IPR002921__Lipase,_class_3_
Solyc02g077220	3.34297	0.900941	-1.89163	0.0004	0.00247194	yes	GO:0004091	Isoamyl_acetate-hydrolyzing_esterase_(AHRD_V1_**--_B6THH7_MAIZE);_contains_Interpro_domain(s)__IPR001087__Lipase,_GDSL_
Solyc02g077280	10.9077	26.9069	1.30262	5e-05	0.000379504	yes	GO:0003924	GTP-binding_protein_era_homolog_(AHRD_V1_***-_D0MDG4_RHOM4);_contains_Interpro_domain(s)__IPR005662__GTP-binding_protein_Era_
Solyc02g077330	14.9308	4.01501	-1.89481	5e-05	0.000379504	yes	GO:0004091	GDSL_esterase/lipase_At5g45950_(AHRD_V1_***-_GDL85_ARATH);_contains_Interpro_domain(s)__IPR001087__Lipase,_GDSL_
Solyc02g077370	3.99828	33.554	3.06904	5e-05	0.000379504	yes	GO:0003677,GO:0006355	Ethylene-responsive_transcription_factor_2_(AHRD_V1_***-_B6SSU7_MAIZE);_contains_Interpro_domain(s)__IPR001471__Pathogenesis-related_transcriptional_factor_and_ERF,_DNA-binding_
Solyc02g077430	6.37977	18.4417	1.5314	5e-05	0.000379504	yes	GO:0047714,GO:0008970	Lipase-like_(AHRD_V1_***-_Q8RZ40_ORYSJ);_contains_Interpro_domain(s)__IPR002921__Lipase,_class_3_
Solyc02g077470	10.4378	47.8827	2.19769	5e-05	0.000379504	yes	GO:0033819	Optic_atrophy_3_protein_homolog_(AHRD_V1_**--_OPA3_DANRE);_contains_Interpro_domain(s)__IPR010754__Optic_atrophy_3-like_
Solyc02g077590	4.89755	1.27659	-1.93977	0.00315	0.0144329	yes	GO:0005634,GO:0006355,GO:0045449	Homeobox-leucine_zipper-like_protein_(AHRD_V1_*-*-_Q3HRT1_PICGL);_contains_Interpro_domain(s)__IPR001356__Homeobox_
Solyc02g077610	10.3394	2.58028	-2.00256	5e-05	0.000379504	yes	GO:0003700,GO:0016563	NAC_domain_protein_IPR003441_(AHRD_V1_***-_B9H2Q1_POPTR);_contains_Interpro_domain(s)__IPR003441__No_apical_meristem_(NAM)_protein_
Solyc02g077840	1.13239	5.73227	2.33973	0.0038	0.0169626	yes	GO:0003700,GO:0016564	Ethylene_responsive_transcription_factor_12_(AHRD_V1_****_C0J9I3_9ROSA);_contains_Interpro_domain(s)__IPR001471__Pathogenesis-related_transcriptional_factor_and_ERF,_DNA-binding_
Solyc02g077990	136.926	283.835	1.05166	5e-05	0.000379504	yes	GO:0005840,GO:0015935,GO:0005622	30S_ribosomal_protein_S5_(AHRD_V1_***-_B6TT32_MAIZE);_contains_Interpro_domain(s)__IPR005712__Ribosomal_protein_S5,_bacterial-type_
Solyc02g078030	63.7501	197.029	1.62791	5e-05	0.000379504	yes	GO:0005840,GO:0015935,GO:0005622	DNA-binding_WRKY_VQ_(AHRD_V1_***-_Q2HTS9_MEDTR);_contains_Interpro_domain(s)__IPR008889__VQ_
Solyc02g078040	20.5007	4.6166	-2.15077	5e-05	0.000379504	yes	GO:0005199	Pistil_extensin_like_protein_(Fragment)_(AHRD_V1_*-*-_Q40552_TOBAC);_contains_Interpro_domain(s)__IPR006041__Pollen_Ole_e_1_allergen_and_extensin_
Solyc02g078110	131.778	11.4072	-3.5301	0.00515	0.0220235	yes	GO:0005199	Unknown_Protein_(AHRD_V1)
Solyc02g078380	96.8124	44.9255	-1.10766	5e-05	0.000379504	yes	GO:0005080	Aluminum-induced_protein-like_protein_(AHRD_V1_**--_Q8S2R9_THEHA)
Solyc02g078390	2.51637	5.31675	1.0792	0.0002	0.00134401	yes	GO:0045005,GO:0006298	MutS2_protein_(AHRD_V1_***-_B0JH18_MICAN);_contains_Interpro_domain(s)__IPR005747__DNA_mismatch_repair_protein_MutS,_type_2_
Solyc02g078400	84.1025	35.9169	-1.22749	5e-05	0.000379504	yes	GO:0004038,GO:0004151	Allantoinase_(AHRD_V1_****_Q6S4R9_ROBPS);_contains_Interpro_domain(s)__IPR017593__Allantoinase_
Solyc02g078530	1.00862	5.19662	2.36519	5e-05	0.000379504	yes	GO:0004672,GO:0005515	Receptor-like_protein_kinase_At3g21340_(AHRD_V1_****_RLK6_ARATH);_contains_Interpro_domain(s)__IPR002290__Serine/threonine_protein_kinase_
Solyc02g078570	128.787	33.1786	-1.95666	5e-05	0.000379504	yes	GO:0004301	Epoxide_hydrolase_3_(AHRD_V1_****_D8L7V9_PRUPE);_contains_Interpro_domain(s)__IPR000639__Epoxide_hydrolase-like_
Solyc02g078760	3.22062	0.94294	-1.7721	0.00345	0.0155976	yes	GO:0004672	CK25_(AHRD_V1_***-_Q1W1G0_TOBAC)
Solyc02g078810	1.52901	3.29094	1.1059	0.00195	0.00960992	yes	GO:0003677	Bromodomain_protein_(AHRD_V1_***-_B9H245_POPTR);_contains_Interpro_domain(s)__IPR001487__Bromodomain_
Solyc02g078950	6.75696	1.85661	-1.8637	5e-05	0.000379504	yes	GO:0004565,GO:0005515	Beta-galactosidase_(AHRD_V1_****_B9HYZ2_POPTR);_contains_Interpro_domain(s)__IPR001944__Glycoside_hydrolase,_family_35_
Solyc02g079010	1.67923	9.73423	2.53527	5e-05	0.000379504	yes	GO:0004176	Cotton_fiber_expressed_protein_1_(AHRD_V1_***-_O81373_GOSHI);_contains_Interpro_domain(s)__IPR008480__Protein_of_unknown_function_DUF761,_plant_
Solyc02g079040	10.8473	58.5539	2.43243	5e-05	0.000379504	yes	GO:0005516	Calmodulin-binding_protein_(Fragment)_(AHRD_V1_*-**_Q9M451_CICAR);_contains_Interpro_domain(s)__IPR012416__Calmodulin_binding_protein-like_
Solyc02g079170	9.82139	19.6746	1.00234	5e-05	0.000379504	yes	GO:0008137	NADH_dehydrogenase_like_protein_(AHRD_V1_****_O65414_ARATH);_contains_Interpro_domain(s)__IPR013027__FAD-dependent_pyridine_nucleotide-disulphide_oxidoreductase_
Solyc02g079360	1.97557	0.315533	-2.64641	0.0002	0.00134401	yes	GO:0005337	Octicosapeptide/Phox/Bem1p_domain-containing_protein_(AHRD_V1_*---_D7L8F8_ARALY);_contains_Interpro_domain(s)__IPR000270__Octicosapeptide/Phox/Bem1p_
Solyc02g079370	1.14383	0.47196	-1.27714	0.013	0.0470146	yes	GO:0004693	Cyclin-D6-1_(AHRD_V1_****_CCD61_ORYSJ);_contains_Interpro_domain(s)__IPR015451__Cyclin_D_
Solyc02g079430	3.11952	0.202028	-3.9487	0.00115	0.00614567	yes	GO:0005622	CONSTANS-like_zinc_finger_protein_(AHRD_V1_*---_D0EP04_SOYBN);_contains_Interpro_domain(s)__IPR000315__Zinc_finger,_B-box_
Solyc02g079490	0.88356	4.6715	2.40249	5e-05	0.000379504	yes	GO:0016740	Hydroxycinnamoyl-CoA_shikimate/quinate_hydroxycinnamoyl_transferase_(AHRD_V1_**-*_D1GJ94_COFAR);_contains_Interpro_domain(s)__IPR003480__Transferase_
Solyc02g079500	671.41	115.34	-2.5413	5e-05	0.000379504	yes	GO:0004601,GO:0005515	Peroxidase_(AHRD_V1_****_Q50LG4_TOBAC);_contains_Interpro_domain(s)__IPR019793__Peroxidases_heam-ligand_binding_site__IPR019794__Peroxidase,_active_site__IPR002016__Haem_peroxidase,_plant/fungal/bacterial_
Solyc02g079530	0.229368	0.907967	1.98497	0.00315	0.0144329	yes	GO:0019199,GO:0004674	Serine/threonine-protein_kinase_receptor_(AHRD_V1_****_B6U2B7_MAIZE);_contains_Interpro_domain(s)__IPR002290__Serine/threonine_protein_kinase_
Solyc02g079540	5.23413	18.7621	1.8418	5e-05	0.000379504	yes	GO:0019199,GO:0004674	Serine/threonine-protein_kinase_receptor_(AHRD_V1_****_B6U2B7_MAIZE);_contains_Interpro_domain(s)__IPR002290__Serine/threonine_protein_kinase_
Solyc02g079570	0.636189	4.41408	2.79459	5e-05	0.000379504	yes	GO:0019199,GO:0004674	Serine/threonine-protein_kinase_receptor_(AHRD_V1_****_B6U2B7_MAIZE);_contains_Interpro_domain(s)__IPR002290__Serine/threonine_protein_kinase_
Solyc02g079590	10.9901	35.3614	1.68598	5e-05	0.000379504	yes	GO:0019199,GO:0004674	Serine/threonine_kinase_receptor_(AHRD_V1_****_Q7DMS5_BRANA);_contains_Interpro_domain(s)__IPR002290__Serine/threonine_protein_kinase_
Solyc02g079770	41.8968	92.6326	1.14468	5e-05	0.000379504	yes	GO:0005634,GO:0045449	DAG_protein_(AHRD_V1_***-_B6TYI4_MAIZE)
Solyc02g079780	35.572	77.6485	1.12622	5e-05	0.000379504	yes	GO:0005634,GO:0045449	Pro-resilin_(AHRD_V1_*---_B6T4Q5_MAIZE)
Solyc02g079790	20.7059	7.24171	-1.51564	5e-05	0.000379504	yes	GO:0005634,GO:0045449	POT_family_domain_containing_protein_expressed_(AHRD_V1_***-_D8L9H8_WHEAT);_contains_Interpro_domain(s)__IPR007493__Protein_of_unknown_function_DUF538_
Solyc02g079870	1.394	3.81534	1.45259	0.01135	0.0420875	yes	GO:0005515,GO:0009416	Unknown_Protein_(AHRD_V1)
Solyc02g079920	0.775238	5.78146	2.89872	5e-05	0.000379504	yes	GO:0003700	Transcription_factor_(Fragment)_(AHRD_V1_*-**_D6MKQ1_9ASPA);_contains_Interpro_domain(s)__IPR007087__Zinc_finger,_C2H2-type_
Solyc02g079950	225.079	523.785	1.21855	5e-05	0.000379504	yes	GO:0019898	Oxygen-evolving_enhancer_protein_3_(AHRD_V1_***-_Q7Y1T5_PEA);_contains_Interpro_domain(s)__IPR008797__Photosystem_II_oxygen_evolving_complex_protein_PsbQ_
Solyc02g080010	0.277439	8.17098	4.88026	5e-05	0.000379504	yes	GO:0004672,GO:0005515	RLK,_Receptor_like_protein,_putative_resistance_protein_with_an_antifungal_domain
Solyc02g080040	0.672472	10.8135	4.00721	5e-05	0.000379504	yes	GO:0004672	Receptor-like protein kinase (AHRD V1 **** C6ZRS0_SOYBN); contains Interpro domain(s) IPR002290 Serine/threonine protein kinase
Solyc02g080070	9.94255	60.3793	2.60237	5e-05	0.000379504	yes	GO:0004672,GO:0005515	RLK,_Receptor_like_protein,_putative_resistance_protein_with_an_antifungal_domain
Solyc02g080080	4.70615	13.0465	1.47104	5e-05	0.000379504	yes	GO:0004672,GO:0005515	RLK,_Receptor_like_protein,_putative_resistance_protein_with_an_antifungal_domain
Solyc02g080110	10.3856	36.2279	1.80252	5e-05	0.000379504	yes	GO:0019199,GO:0004674	Unknown_Protein_(AHRD_V1)
Solyc02g080160	4.1524	0.851188	-2.28639	5e-05	0.000379504	yes	GO:0016798	Xyloglucan_endotransglucosylase/hydrolase_1_(AHRD_V1_****_C0IRG0_9ERIC);_contains_Interpro_domain(s)__IPR016455__Xyloglucan_endotransglucosylase/hydrolase_
Solyc02g080290	13.1679	6.31557	-1.06004	5e-05	0.000379504	yes	GO:0047782	Beta-glucosidase_47_(AHRD_V1_****_D7MEP5_ARALY);_contains_Interpro_domain(s)__IPR001360__Glycoside_hydrolase,_family_1_
Solyc02g080410	0.533915	2.19732	2.04107	0.0102	0.0386723	yes	GO:0005488	class_I_heat_shock_protein_(AHRD_V1_***-_Q69BI7_CARPA);_contains_Interpro_domain(s)__IPR008978__HSP20-like_chaperone_
Solyc02g080480	9.53607	2.66448	-1.83954	5e-05	0.000379504	yes	GO:0015559	Multidrug_resistance_protein_mdtK_(AHRD_V1_**--_MDTK_EDWI9);_contains_Interpro_domain(s)__IPR002528__Multi_antimicrobial_extrusion_protein_MatE_
Solyc02g080530	143.382	60.9344	-1.23453	5e-05	0.000379504	yes	GO:0004601,GO:0005515	Peroxidase_(AHRD_V1_****_C7DYB2_9ERIC);_contains_Interpro_domain(s)__IPR002016__Haem_peroxidase,_plant/fungal/bacterial_
Solyc02g080540	78.0815	214.653	1.45895	5e-05	0.000379504	yes	GO:0030234	ATP_synthase_gamma_chain_(AHRD_V1_***-_B7FIR4_MEDTR);_contains_Interpro_domain(s)__IPR000131__ATPase,_F1_complex,_gamma_subunit_
Solyc02g080550	38.8451	9.28895	-2.06415	0.00025	0.00163768	yes	GO:0030234	Unknown_Protein_(AHRD_V1)
Solyc02g080560	36.0493	14.6371	-1.30034	0.00855	0.033523	yes	GO:0030234	Unknown_Protein_(AHRD_V1)
Solyc02g080610	0.6554	0.119573	-2.45448	0.01115	0.0415094	yes	GO:0030165	Ankyrin_repeat_domain-containing_protein_13C-A_(AHRD_V1_****_C0H9Z7_SALSA);_contains_Interpro_domain(s)__IPR002110__Ankyrin_
Solyc02g080640	19.1941	43.8055	1.19045	5e-05	0.000379504	yes	GO:0009973	Phosphoadenosine_phosphosulfate_reductase_(AHRD_V1_*-**_B7I7M3_ACIB5);_contains_Interpro_domain(s)__IPR013766__Thioredoxin_domain_
Solyc02g080890	0.556175	10.8484	4.2858	5e-05	0.000379504	yes	GO:0005515,GO:0010843	Transcription_factor_WRKY_(AHRD_V1_***-_C7E5X8_CAPAN);_contains_Interpro_domain(s)__IPR003657__DNA-binding_WRKY_
Solyc02g080900	2.46964	0.851912	-1.53553	0.00275	0.0128535	yes	GO:0005515,GO:0010843	Genomic_DNA_chromosome_5_TAC_clone_K6A12_(AHRD_V1_**--_Q9FGR6_ARATH)
Solyc02g081030	31.2517	65.4537	1.06654	5e-05	0.000379504	yes	GO:0016020	Uncharacterized_membrane_protein_C2G11.09_(AHRD_V1_**--_YAB9_SCHPO);_contains_Interpro_domain(s)__IPR003864__Protein_of_unknown_function_DUF221_
Solyc02g081210	8.70241	2.51869	-1.78874	5e-05	0.000379504	yes	GO:0005576,GO:0009664	Expansin_(AHRD_V1_***-_Q9ZP33_SOLLC);_contains_Interpro_domain(s)__IPR002963__Expansin_
Solyc02g081360	0.504429	2.15776	2.09681	0.0007	0.00401565	yes	GO:0004467,GO:0018858	Long-chain-fatty-acid--CoA_ligase_(AHRD_V1_****_D0J2H7_COMT2);_contains_Interpro_domain(s)__IPR000873__AMP-dependent_synthetase_and_ligase_
Solyc02g081450	3.29467	17.0428	2.37095	5e-05	0.000379504	yes	GO:0004601,GO:0004364	NHL1_(Fragment)_(AHRD_V1_*---_B0LZI0_ARATH);_contains_Interpro_domain(s)__IPR010847__Harpin-induced_1_
Solyc02g081480	0.486013	3.74639	2.94643	5e-05	0.000379504	yes	GO:0006468	Receptor_kinase_(AHRD_V1_***-_Q9SWF1_ORYSA);_contains_Interpro_domain(s)__IPR002290__Serine/threonine_protein_kinase_
Solyc02g081490	3.62407	32.3537	3.15825	5e-05	0.000379504	yes	GO:0006468	Receptor-like kinase (AHRD V1 *-*- Q9LL53_ORYSA)
Solyc02g081560	22.3907	113.17	2.33752	0.00945	0.0363307	yes	GO:0004176	Unknown Protein (AHRD V1)
Solyc02g081600	41.7008	10.8004	-1.94899	5e-05	0.000379504	yes	GO:0000007	Zinc_transporter_protein_(AHRD_V1_****_D5LMF9_9FABA);_contains_Interpro_domain(s)__IPR004698__Zinc/iron_permease,_fungal_and_plant_
Solyc02g081900	0.32306	1.20279	1.89651	0.0003	0.00192126	yes	GO:0004519	Pentatricopeptide_repeat-containing_protein_(AHRD_V1_***-_D7KMD0_ARALY);_contains_Interpro_domain(s)__IPR002885__Pentatricopeptide_repeat_
Solyc02g081970	3.08282	32.4686	3.39672	5e-05	0.000379504	yes	GO:0005515,GO:0009940	Vacuolar_sorting_receptor_7_(AHRD_V1_****_B6UEQ5_MAIZE);_contains_Interpro_domain(s)__IPR003137__Protease-associated_PA_
Solyc02g082100	3.48249	9.33049	1.42183	0.0001	0.000713249	yes	GO:0008270	Neuralized_(AHRD_V1_*---_B4M452_DROVI);_contains_Interpro_domain(s)__IPR001841__Zinc_finger,_RING-type_
Solyc02g082290	7.86748	1.88281	-2.06301	5e-05	0.000379504	yes	GO:0005524,GO:0008270	MORC_family_CW-type_zinc_finger_3_(AHRD_V1_**--_Q4VBZ9_HUMAN);_contains_Interpro_domain(s)__IPR003594__ATP-binding_region,_ATPase-like_
Solyc02g082450	3.82794	8.22704	1.1038	0.0008	0.0045146	yes	GO:0009672	Auxin_efflux_carrier_family_protein_(AHRD_V1_****_D7L9F0_ARALY);_contains_Interpro_domain(s)__IPR004776__Auxin_efflux_carrier_
Solyc02g082550	4.75879	35.7885	2.91083	5e-05	0.000379504	yes	GO:0006468	Kinase_family_protein_(AHRD_V1_***-_D7MD00_ARALY);_contains_Interpro_domain(s)__IPR002290__Serine/threonine_protein_kinase_
Solyc02g082740	72.541	25.3337	-1.51774	5e-05	0.000379504	yes	GO:0017137,GO:0004663	Dirigent-like_protein_1_(AHRD_V1_***-_D2DMN2_GOSHI);_contains_Interpro_domain(s)__IPR004265__Plant_disease_resistance_response_protein_
Solyc02g082900	22.1766	7.0418	-1.65502	5e-05	0.000379504	yes	GO:0005515,GO:0004064	Strictosidine_synthase_family_protein_(AHRD_V1_**--_D7LTU8_ARALY);_contains_Interpro_domain(s)__IPR004141__Strictosidine_synthase_
Solyc02g082920	70.1125	169.958	1.27743	5e-05	0.000379504	yes	GO:0008843	Endochitinase_(Chitinase)_(AHRD_V1_****_Q43184_SOLTU);_contains_Interpro_domain(s)__IPR000726__Glycoside_hydrolase,_family_19,_catalytic_
Solyc02g083130	9.49279	4.57718	-1.05237	0.0001	0.000713249	yes	GO:0008843	IST1_homolog_(AHRD_V1_*---_C1BSR8_9MAXI);_contains_Interpro_domain(s)__IPR005061__Protein_of_unknown_function_DUF292,_eukaryotic_
Solyc02g083360	16.9761	70.6177	2.05653	5e-05	0.000379504	yes	GO:0031625	Protein-methionine-s-oxide reductase (AHRD V1 **-- D7L9H5_ARALY)
Solyc02g083410	2.91339	9.6863	1.73325	5e-05	0.000379504	yes	GO:0006468	Receptor-like_kinase_(AHRD_V1_*-*-_A7VM40_MARPO);_contains_Interpro_domain(s)__IPR002290__Serine/threonine_protein_kinase_
Solyc02g083450	2.69023	1.20903	-1.15387	0.01105	0.0412226	yes	GO:0006508	Aspartic_proteinase-like_protein_1_(AHRD_V1_**--_ASPL1_ARATH);_contains_Interpro_domain(s)__IPR001461__Peptidase_A1_
Solyc02g083460	16.6192	63.686	1.93812	5e-05	0.000379504	yes	GO:0006508	Aspartyl_protease_family_protein_(AHRD_V1_**--_D7LAA8_ARALY);_contains_Interpro_domain(s)__IPR001461__Peptidase_A1_
Solyc02g083540	19.2601	8.8657	-1.11931	5e-05	0.000379504	yes	GO:0005515,GO:0016563	Protein_kinase_domain_containing_protein_(AHRD_V1_*---_Q2R001_ORYSJ);_contains_Interpro_domain(s)__IPR006461__Protein_of_unknown_function_Cys-rich_
Solyc02g083630	3.56984	0.849345	-2.07144	0.00025	0.00163768	yes	GO:0004130,GO:0005247	Ascorbate_peroxidase_(AHRD_V1_****_Q9XGS8_ZANAE);_contains_Interpro_domain(s)__IPR002207__Plant_ascorbate_peroxidase_
Solyc02g083670	16.4006	6.21282	-1.40043	0.00325	0.0148292	yes	GO:0006355	Histidine kinase (AHRD V1 ***- B5E8B3_GEOBB); contains Interpro domain(s) IPR001789 Signal transduction response regulator, receiver region
Solyc02g083810	120.681	278.623	1.20712	5e-05	0.000379504	yes	GO:0003959	Ferredoxin--NADP_reductase_(AHRD_V1_***-_D7MN04_ARALY);_contains_Interpro_domain(s)__IPR012146__Ferredoxin--NADP_reductase_
Solyc02g083820	18.3919	39.532	1.10395	5e-05	0.000379504	yes	GO:0005488	Armadillo/beta-catenin_repeat_family_protein_(AHRD_V1_**--_D7MDH4_ARALY);_contains_Interpro_domain(s)__IPR011989__Armadillo-like_helical_
Solyc02g083880	744.016	87.1361	-3.09399	5e-05	0.000379504	yes	GO:0005515	Gibberellin-regulated_protein_2_(AHRD_V1_*---_B6SKV6_MAIZE);_contains_Interpro_domain(s)__IPR003854__Gibberellin_regulated_protein_
Solyc02g083930	59.4605	18.4291	-1.68994	5e-05	0.000379504	yes	GO:0003713	Unknown_Protein_(AHRD_V1)
Solyc02g083970	27.8778	69.6522	1.32105	5e-05	0.000379504	yes	GO:0016491	Chromosome_18_contig_1_DNA_sequence_(AHRD_V1_*-*-_Q00SS6_OSTTA)
Solyc02g084210	1.5942	0.261532	-2.60777	0.0031	0.0142567	yes	GO:0008446	GDP-mannose_4_6-dehydratase_(AHRD_V1_****_B7XH28_NICBE);_contains_Interpro_domain(s)__IPR006368__GDP-mannose_4,6-dehydratase_
Solyc02g084390	12.9349	5.58077	-1.21274	5e-05	0.000379504	yes	GO:0007018	Kinesin_like_protein_(AHRD_V1_*-*-_Q0WLK7_ARATH);_contains_Interpro_domain(s)__IPR001752__Kinesin,_motor_region_
Solyc02g084400	10.1723	4.12665	-1.30161	5e-05	0.000379504	yes	GO:0016709	Uncharacterized_aarF_domain-containing_protein_kinase_2_(AHRD_V1_**--_ADCK2_HUMAN);_contains_Interpro_domain(s)__IPR004147__ABC-1_
Solyc02g084450	5.85249	2.7623	-1.08318	0.00075	0.00427271	yes	GO:0005515	Cc-nbs-lrr,_resistance_protein
Solyc02g084600	20.6629	9.57471	-1.10974	0.00015	0.00103404	yes	GO:0004675	LRR_receptor-like_serine/threonine-protein_kinase,_RLP
Solyc02g084610	4.94651	2.00252	-1.30459	0.00105	0.00568196	yes	GO:0004675	LRR_receptor-like_serine/threonine-protein_kinase,_RLP
Solyc02g084720	96.4442	29.0951	-1.72892	5e-05	0.000379504	yes	GO:0005515	Beta-galactosidase_(AHRD_V1_***-_Q9LLS9_SOLLC);_contains_Interpro_domain(s)__IPR019801__Glycoside_hydrolase,_family_35,_conserved_site__IPR001944__Glycoside_hydrolase,_family_35__IPR000922__D-galactoside/L-rhamnose_binding_SUEL_lectin_
Solyc02g084740	8.5199	3.67142	-1.2145	5e-05	0.000379504	yes	GO:0016709	Cytochrome_P450
Solyc02g084770	2.98615	1.38939	-1.10383	0.00825	0.032534	yes	GO:0008517	Mitochondrial_carrier_protein_expressed_(AHRD_V1_***-_Q6AVS9_ORYSJ);_contains_Interpro_domain(s)__IPR001993__Mitochondrial_substrate_carrier_
Solyc02g084850	68.2984	4.83994	-3.81879	5e-05	0.000379504	yes	GO:0009415	Unknown_Protein_(AHRD_V1);_contains_Interpro_domain(s)__IPR000167__Dehydrin_
Solyc02g084890	3.23033	43.5069	3.75149	5e-05	0.000379504	yes	GO:0005515	Cc-nbs-lrr,_resistance_protein
Solyc02g084950	1.94741	5.11933	1.3944	0.00065	0.00377042	yes	GO:0008757	Carboxyl_methyltransferase_4_(AHRD_V1_****_B0ZB58_HUMLU);_contains_Interpro_domain(s)__IPR005299__SAM_dependent_carboxyl_methyltransferase_
Solyc02g085010	6.2808	89.36	3.83061	5e-05	0.000379504	yes	GO:0005975	Unknown_Protein_(AHRD_V1)
Solyc02g085140	9.86355	21.3975	1.11726	5e-05	0.000379504	yes	GO:0005488,GO:0000151	U-box_domain-containing_protein_(AHRD_V1_***-_Q1EPA8_MUSAC);_contains_Interpro_domain(s)__IPR011989__Armadillo-like_helical_
Solyc02g085340	19.0281	5.44342	-1.80554	5e-05	0.000379504	yes	GO:0005515,GO:0003700	GRAS_family_transcription_factor_(AHRD_V1_**-*_B9MXP6_POPTR);_contains_Interpro_domain(s)__IPR005202__GRAS_transcription_factor_
Solyc02g085380	2.23472	0.163898	-3.76923	0.00105	0.00568196	yes	GO:0010012	Integral_membrane_protein_(AHRD_V1_**--_A8JE84_CHLRE);_contains_Interpro_domain(s)__IPR007462__Protein_of_unknown_function_DUF502_
Solyc02g085390	4.20069	1.86912	-1.16826	0.00145	0.0074759	yes	GO:0004003	Uncharacterized_ATP-dependent_helicase_C25A8.01c_(AHRD_V1_**-*_YFC1_SCHPO);_contains_Interpro_domain(s)__IPR000330__SNF2-related_
Solyc02g085700	34.3959	82.8389	1.26807	5e-05	0.000379504	yes	GO:0004311	Geranylgeranyl pyrophosphate synthase (AHRD V1 ***- D0FZ25_9ASTE); contains Interpro domain(s) IPR000092 Polyprenyl synthetase
Solyc02g085760	22.6915	69.6266	1.61748	5e-05	0.000379504	yes	GO:0016021	Rhomboid_family_protein_(AHRD_V1_***-_D7MJX8_ARALY);_contains_Interpro_domain(s)__IPR002610__Peptidase_S54,_rhomboid_
Solyc02g085830	2.70514	16.4956	2.60831	5e-05	0.000379504	yes	GO:0050661,GO:0050660	IST1_homolog_(AHRD_V1_**--_C1BSR8_9MAXI);_contains_Interpro_domain(s)__IPR005061__Protein_of_unknown_function_DUF292,_eukaryotic_
Solyc02g085870	50.7829	107.846	1.08655	5e-05	0.000379504	yes	GO:0009922	Fatty_acid_elongase_3-ketoacyl-CoA_synthase_(AHRD_V1_****_Q6DUV5_BRANA);_contains_Interpro_domain(s)__IPR012392__Very-long-chain_3-ketoacyl-CoA_synthase_
Solyc02g085910	1.8406	5.78374	1.65183	0.0003	0.00192126	yes	GO:0008395,GO:0019825	LOB_domain_protein_42_(AHRD_V1_***-_D7KWD0_ARALY);_contains_Interpro_domain(s)__IPR004883__Lateral_organ_boundaries,_LOB_
Solyc02g085930	0.841937	0.181769	-2.2116	0.0102	0.0386723	yes	GO:0004601,GO:0005515	Peroxidase_(AHRD_V1_****_Q0ZA68_9ROSI);_contains_Interpro_domain(s)__IPR002016__Haem_peroxidase,_plant/fungal/bacterial_
Solyc02g085950	25.6782	270.46	3.3968	5e-05	0.000379504	yes	GO:0005515,GO:0005507	Ribulose_bisphosphate_carboxylase_small_chain_(AHRD_V1_***-_A9YTZ7_SOLTU);_contains_Interpro_domain(s)__IPR000894__Ribulose_bisphosphate_carboxylase,_small_chain_
Solyc02g086150	11.0053	24.8743	1.17646	5e-05	0.000379504	yes	GO:0005515,GO:0004045	Peptidyl-tRNA_hydrolase_family_protein_(AHRD_V1_****_D7M817_ARALY);_contains_Interpro_domain(s)__IPR001328__Peptidyl-tRNA_hydrolase_
Solyc02g086180	26.5782	0.171893	-7.27259	0.0003	0.00192126	yes	GO:0000248	Sterol_C-5_desaturase_(AHRD_V1_****_D7FW86_ECTSI);_contains_Interpro_domain(s)__IPR006694__Fatty_acid_hydroxylase_
Solyc02g086210	1.5963	52.4972	5.03943	5e-05	0.000379504	yes	GO:0006468	Receptor-like_protein_kinase_(AHRD_V1_***-_D3G6F0_CAPAN);_contains_Interpro_domain(s)__IPR002290__Serine/threonine_protein_kinase_
Solyc02g086300	63.1396	132.373	1.06799	5e-05	0.000379504	yes	GO:0006541	Glutamine_amidotransferase_(AHRD_V1_*-*-_C6YZA6_9BACE);_contains_Interpro_domain(s)__IPR011697__Peptidase_C26_
Solyc02g086310	89.8382	6.01079	-3.9017	5e-05	0.000379504	yes	GO:0006869	Lipid_transfer_protein_(AHRD_V1_***-_Q42158_ARATH);_contains_Interpro_domain(s)__IPR013770__Plant_lipid_transfer_protein_and_hydrophobic_protein,_helical_
Solyc02g086350	1.94966	5.39708	1.46896	0.00015	0.00103404	yes	GO:0005488	Protein_PLASTID_MOVEMENT_IMPAIRED_2_(AHRD_V1_***-_PMI2_ARATH);_contains_Interpro_domain(s)__IPR008545__Protein_of_unknown_function_DUF827,_plant_
Solyc02g086380	11.9986	26.7101	1.15452	0.0017	0.00853977	yes	GO:0008195	Unknown_Protein_(AHRD_V1)
Solyc02g086460	63.5184	29.6498	-1.09915	5e-05	0.000379504	yes	GO:0008270	Unknown_Protein_(AHRD_V1)
Solyc02g086470	1.1454	0.182617	-2.64896	0.00045	0.00274742	yes	GO:0030674,GO:0032403	WD_repeat_protein_(AHRD_V1_**--_B8MBM8_TALSN);_contains_Interpro_domain(s)__IPR020472__G-protein_beta_WD-40_repeat,_region_
Solyc02g086590	3.22725	6.78747	1.07257	0.00025	0.00163768	yes	GO:0004672	RLK,_Receptor_like_protein,_putative_resistance_protein_with_an_antifungal_domain
Solyc02g086730	121.748	314.994	1.37143	5e-05	0.000379504	yes	GO:0005515	50S ribosomal protein L12-C (AHRD V1 ***- Q8LBJ7_ARATH); contains Interpro domain(s) IPR015608 Ribosomal protein L12, chloroplast
Solyc02g086890	27.7217	58.8621	1.08633	5e-05	0.000379504	yes	GO:0004617	Calcium_homeostasis_regulator_chor1_(Fragment)_(AHRD_V1_*-*-_A6N1L7_ORYSI)
Solyc02g086910	4.26569	9.23979	1.11508	0.0002	0.00134401	yes	GO:0006457	Peptidyl-prolyl_cis-trans_isomerase_cyclophilin-type_(AHRD_V1_***-_A8IRU6_CHLRE);_contains_Interpro_domain(s)__IPR002130__Peptidyl-prolyl_cis-trans_isomerase,_cyclophilin-type_
Solyc02g086970	121.406	14.2317	-3.09266	5e-05	0.000379504	yes	GO:0004029	Aldehyde_dehydrogenase_1_(AHRD_V1_****_Q84V96_LOTCO);_contains_Interpro_domain(s)__IPR015590__Aldehyde_dehydrogenase_
Solyc02g086980	24.6459	4.88484	-2.33497	0.00015	0.00103404	yes	GO:0004029	Unknown_Protein_(AHRD_V1)
Solyc02g086990	8.24725	2.18922	-1.9135	5e-05	0.000379504	yes	GO:0030551	Cyclic_nucleotide_gated_channel_(AHRD_V1_****_A9CRE4_MALDO);_contains_Interpro_domain(s)__IPR018490__Cyclic_nucleotide-binding-like_
Solyc02g087050	9.39557	2.90105	-1.6954	5e-05	0.000379504	yes	GO:0016020	Nodulin_MtN21_family_protein_(AHRD_V1_***-_D7MJA5_ARALY);_contains_Interpro_domain(s)__IPR000620__Protein_of_unknown_function_DUF6,_transmembrane_
Solyc02g087110	32.4386	69.2642	1.0944	5e-05	0.000379504	yes	GO:0016165	Alpha-dioxygenase_(AHRD_V1_**--_Q5GQ66_PEA);_contains_Interpro_domain(s)__IPR002007__Haem_peroxidase,_animal_
Solyc02g087210	8.85407	38.8565	2.13374	5e-05	0.000379504	yes	GO:0003676,GO:0005515	Zinc_finger_AN1_domain-containing_stress-associated_protein_12_(AHRD_V1_***-_SAP12_ARATH);_contains_Interpro_domain(s)__IPR000058__Zinc_finger,_AN1-type_
Solyc02g087230	53.0581	121.494	1.19523	5e-05	0.000379504	yes	GO:0055114	Ferredoxin-thioredoxin_reductase_catalytic_chain_(AHRD_V1_***-_B6TNR7_MAIZE);_contains_Interpro_domain(s)__IPR004209__Ferredoxin_thioredoxin_reductase,_beta_subunit_
Solyc02g087350	2.73543	72.7576	4.73326	5e-05	0.000379504	yes	GO:0016758	Glycosyltransferase_(AHRD_V1_***-_B9N4D7_POPTR);_contains_Interpro_domain(s)__IPR002495__Glycosyl_transferase,_family_8_
Solyc02g087400	22.0431	62.273	1.49828	5e-05	0.000379504	yes	GO:0042802	Ankyrin_repeat_domain_containing_protein_(AHRD_V1_*---_B2WQ30_PYRTR);_contains_Interpro_domain(s)__IPR002110__Ankyrin_
Solyc02g087410	1.29991	0.470453	-1.4663	0.00065	0.00377042	yes	GO:0010329	Lipid_A_export_ATP-binding/permease_protein_msbA_(AHRD_V1_*---_MSBA_CHRVO);_contains_Interpro_domain(s)__IPR003439__ABC_transporter-like_
Solyc02g087480	14.1773	32.3586	1.19057	5e-05	0.000379504	yes	GO:0042802,GO:0004675	cDNA_clone_J075153F01_full_insert_sequence_(AHRD_V1_**--_B7F9A7_ORYSJ);_contains_Interpro_domain(s)__IPR009769__Protein_of_unknown_function_DUF1336_
Solyc02g087850	14.0572	70.3964	2.3242	5e-05	0.000379504	yes	GO:0045454	Glutaredoxin_family_protein_(AHRD_V1_**--_D7LM49_ARALY);_contains_Interpro_domain(s)__IPR012335__Thioredoxin_fold_
Solyc02g087950	2.29373	5.49124	1.25944	0.0001	0.000713249	yes	GO:0005840	cDNA_clone_J023065D24_full_insert_sequence_(AHRD_V1_*-*-_B7EKP5_ORYSJ);_contains_Interpro_domain(s)__IPR012870__Protein_of_unknown_function_DUF1666_
Solyc02g087960	9.71164	4.18392	-1.21486	0.00055	0.00326415	yes	GO:0003700	MYB_transcription_factor_(AHRD_V1_****_Q9SN78_ARATH);_contains_Interpro_domain(s)__IPR015495__Myb_transcription_factor_
Solyc02g087980	3.63512	0.944091	-1.945	5e-05	0.000379504	yes	GO:0046982	Structural_maintenance_of_chromosomes_protein_4_(AHRD_V1_**--_D8TXU8_VOLCA);_contains_Interpro_domain(s)__IPR003395__RecF/RecN/SMC_protein,_N-terminal_
Solyc02g088090	11.9974	171.017	3.83335	5e-05	0.000379504	yes	GO:0005509	Calmodulin-like_protein_(AHRD_V1_*-*-_B6TXW9_MAIZE);_contains_Interpro_domain(s)__IPR011992__EF-Hand_type_
Solyc02g088100	406.375	117.965	-1.78445	5e-05	0.000379504	yes	GO:0005199	Expansin_(AHRD_V1_***-_Q9ZP31_SOLLC);_contains_Interpro_domain(s)__IPR007112__Expansin_45,_endoglucanase-like__IPR007117__Pollen_allergen/expansin,_C-terminal_
Solyc02g088120	1.93801	0.761117	-1.34839	0.00065	0.00377042	yes	GO:0003676	Nucleic_acid_binding_protein_(AHRD_V1_****_B6UDK8_MAIZE);_contains_Interpro_domain(s)__IPR018111__K_Homology,_type_1,_subgroup_
Solyc02g088180	0.322281	1.91147	2.56829	0.00095	0.00520353	yes	GO:0003700	NAC_domain_protein_(AHRD_V1_***-_C0KLH1_PONTR);_contains_Interpro_domain(s)__IPR003441__No_apical_meristem_(NAM)_protein_
Solyc02g088200	12.0183	5.45873	-1.13859	0.00085	0.00473455	yes	GO:0003700	Activating_signal_cointegrator_1_complex_subunit_1_(AHRD_V1_**--_C3KHG7_ANOFI)
Solyc02g088210	3.1434	0.779326	-2.01203	0.00045	0.00274742	yes	GO:0003700	Xenotropic_and_polytropic_retrovirus_receptor_(AHRD_V1_**--_B2GU54_XENTR);_contains_Interpro_domain(s)__IPR004331__SPX,_N-terminal_
Solyc02g088380	77.8936	24.0683	-1.69437	5e-05	0.000379504	yes	GO:0009055	Blue_copper_protein_(AHRD_V1_***-_B6TEY9_MAIZE);_contains_Interpro_domain(s)__IPR008972__Cupredoxin_
Solyc02g088500	8.57171	1.50333	-2.51142	5e-05	0.000379504	yes	GO:0080043	C-glucosyltransferase_(AHRD_V1_****_C3W7B0_ORYSJ);_contains_Interpro_domain(s)__IPR002213__UDP-glucuronosyl/UDP-glucosyltransferase_
Solyc02g088610	60.6608	127.36	1.07008	5e-05	0.000379504	yes	GO:0004176	ATP-dependent_chaperone_ClpB_(AHRD_V1_****_B5W0X8_SPIMA);_contains_Interpro_domain(s)__IPR017730__Chaperonin_ClpB_
Solyc02g088630	13.9956	33.4022	1.25497	5e-05	0.000379504	yes	GO:0047262	Glycosyltransferase_(AHRD_V1_***-_B9IK47_POPTR);_contains_Interpro_domain(s)__IPR002495__Glycosyl_transferase,_family_8_
Solyc02g088740	2.07932	18.0092	3.11455	0.00755	0.0302689	yes	GO:0003676,GO:0000166	Genomic_DNA_chromosome_5_TAC_clone_K3_(AHRD_V1_***-_Q9FL84_ARATH)
Solyc02g089050	1.12075	0.458528	-1.28939	0.00245	0.0116863	yes	GO:0006468	AT1G18620_protein_(Fragment)_(AHRD_V1_*---_B9DFG2_ARATH)
Solyc02g089160	4.87094	12.7809	1.39172	5e-05	0.000379504	yes	GO:0004497	Cytochrome_P450
Solyc02g089320	3.98663	9.51328	1.25477	5e-05	0.000379504	yes	GO:0005515,GO:0004674	Abhydrolase_domain-containing_protein_FAM108B1_(AHRD_V1_**--_C0HAS5_SALSA)
Solyc02g089350	62.4868	6.26347	-3.31852	5e-05	0.000379504	yes	GO:0003899,GO:0042802	Gibberellin_regulated_protein_(AHRD_V1_**--_Q2HRH3_MEDTR);_contains_Interpro_domain(s)__IPR003854__Gibberellin_regulated_protein_
Solyc02g089400	11.4468	24.9888	1.12634	5e-05	0.000379504	yes	GO:0003899,GO:0042802	Amino_acid_transporter_(AHRD_V1_***-_B9N1V7_POPTR);_contains_Interpro_domain(s)__IPR013057__Amino_acid_transporter,_transmembrane_
Solyc02g089420	1.91415	0.47443	-2.01243	0.0018	0.00896687	yes	GO:0046982,GO:0042803	BZip_transcription_factor_(AHRD_V1_***-_Q9AT29_PHAVU);_contains_Interpro_domain(s)__IPR011616__bZIP_transcription_factor,_bZIP-1_
Solyc02g089540	6.56419	14.0884	1.10182	0.0007	0.00401565	yes	GO:0003700,GO:0042802	Tomato_CONSTANS-like_1
Solyc02g089550	11.1778	5.08312	-1.13686	5e-05	0.000379504	yes	GO:0004675	Receptor_like_kinase,_RLK
Solyc02g089620	314.734	60.7907	-2.37221	5e-05	0.000379504	yes	GO:0005515,GO:0004657	Proline_dehydrogenase_(AHRD_V1_****_A1E289_ACTDE);_contains_Interpro_domain(s)__IPR015659__Proline_oxidase_
Solyc02g089640	27.0058	183.861	2.76727	5e-05	0.000379504	yes	GO:0016759	Cellulose_synthase-like_C1-2_glycosyltransferase_family_2_protein_(AHRD_V1_****_D8T077_SELML)
Solyc02g089650	5.8571	2.20154	-1.41167	0.0001	0.000713249	yes	GO:0016759	Unknown_Protein_(AHRD_V1);_contains_Interpro_domain(s)__IPR010683__Protein_of_unknown_function_DUF1262_
Solyc02g089660	2.7937	21.169	2.9217	5e-05	0.000379504	yes	GO:0016759	Unknown_Protein_(AHRD_V1)
Solyc02g089730	0.24356	1.2165	2.32038	0.0012	0.00636638	yes	GO:0016798	Endo-1_3-beta-glucanase_(AHRD_V1_***-_C5FLR9_NANOT);_contains_Interpro_domain(s)__IPR005200__Glycoside_hydrolase,_family_81_
Solyc02g089900	8.4056	61.468	2.87041	5e-05	0.000379504	yes	GO:0006468,GO:0016998	Receptor-like_kinase_(AHRD_V1_*-*-_A7VM35_MARPO);_contains_Interpro_domain(s)__IPR002290__Serine/threonine_protein_kinase_
Solyc02g089990	3.66269	37.1036	3.34058	5e-05	0.000379504	yes	GO:0005515	TMV_response-related_protein_(AHRD_V1_*---_B6UG28_MAIZE)
Solyc02g090030	166.431	348.004	1.06418	5e-05	0.000379504	yes	GO:0008266	Oxygen-evolving_enhancer_protein_1_of_photosystem_II_(AHRD_V1_***-_A8J0E4_CHLRE);_contains_Interpro_domain(s)__IPR002628__Photosystem_II_manganese-stabilizing_protein_PsbO_
Solyc02g090110	7.55063	29.2684	1.95468	5e-05	0.000379504	yes	GO:0016301	Receptor-like_kinase_(AHRD_V1_*-**_A7VM25_MARPO);_contains_Interpro_domain(s)__IPR002290__Serine/threonine_protein_kinase_
Solyc02g090340	9.73344	3.06246	-1.66826	5e-05	0.000379504	yes	GO:0019825	Cytochrome_P450
Solyc02g090360	25.2637	127.151	2.33141	5e-05	0.000379504	yes	GO:0055114	Laccase-22_(AHRD_V1_**--_LAC22_ORYSJ);_contains_Interpro_domain(s)__IPR001117__Multicopper_oxidase,_type_1_
Solyc02g090380	14.1108	40.7819	1.53113	5e-05	0.000379504	yes	GO:0005515	Nbs-lrr,_resistance_protein
Solyc02g090390	28.5546	74.2693	1.37905	5e-05	0.000379504	yes	GO:0004683	Serine-threonine_protein_kinase_(AHRD_V1_****_O24395_WHEAT);_contains_Interpro_domain(s)__IPR015740__Plant_protein_serine/threonine_kinase-like_
Solyc02g090400	1.139	3.0112	1.40257	0.00235	0.0112829	yes	GO:0003700	Myb_family_transcription_factor_(AHRD_V1_**-*_D7LQI3_ARALY);_contains_Interpro_domain(s)__IPR006447__Myb-like_DNA-binding_region,_SHAQKYF_class_
Solyc02g090480	2.28214	0.912235	-1.32291	0.0032	0.0146247	yes	GO:0003755	Peptidyl-prolyl_cis-trans_isomerase_D_(AHRD_V1_****_PPID_RAT);_contains_Interpro_domain(s)__IPR002130__Peptidyl-prolyl_cis-trans_isomerase,_cyclophilin-type_
Solyc02g090490	4.50812	23.568	2.38623	5e-05	0.000379504	yes	GO:0004620	Patatin-like_protein_3_(AHRD_V1_***-_Q9FZ08_TOBAC);_contains_Interpro_domain(s)__IPR002641__Patatin_
Solyc02g090510	1.75106	0.863691	-1.01964	0.0088	0.0342922	yes	GO:0004683	Calcium-dependent_protein_kinase-like_(AHRD_V1_****_Q9LET1_ARATH);_contains_Interpro_domain(s)__IPR002290__Serine/threonine_protein_kinase_
Solyc02g090560	0.115955	0.567373	2.29073	0.00355	0.0159839	yes	GO:0016020	Calcium-transporting_ATPase_1_(AHRD_V1_***-_Q7XBH9_CERRI);_contains_Interpro_domain(s)__IPR001757__ATPase,_P-type,_K/Mg/Cd/Cu/Zn/Na/Ca/Na/H-transporter_
Solyc02g090680	12.8145	3.05248	-2.06972	5e-05	0.000379504	yes	GO:0019210,GO:0005507	Cyclin-dependent_kinase_inhibitor_7_(AHRD_V1_*-**_KRP7_ARATH);_contains_Interpro_domain(s)__IPR016701__Cyclin-dependent_kinase_inhibitor,_plant_
Solyc02g090820	51.3524	165.261	1.68624	5e-05	0.000379504	yes	GO:0003677,GO:0016564	Heat_stress_transcription_factor_(AHRD_V1_****_D4QAU8_CARPA);_contains_Interpro_domain(s)__IPR000232__Heat_shock_factor_(HSF)-type,_DNA-binding_
Solyc02g090890	65.1718	147.103	1.17451	5e-05	0.000379504	yes	GO:0009540	Zeaxanthin_epoxidase,_chloroplastic
Solyc02g090970	0.485082	16.7558	5.11029	5e-05	0.000379504	yes	GO:0008545	Serine/threonine-protein_kinase_24_(AHRD_V1_****_STK24_MOUSE);_contains_Interpro_domain(s)__IPR002290__Serine/threonine_protein_kinase_
Solyc02g090980	0.548288	3.16066	2.52722	0.00035	0.00219871	yes	GO:0042803	Protein_serine/threonine_kinase_(AHRD_V1_***-_D3BP85_POLPA);_contains_Interpro_domain(s)__IPR002290__Serine/threonine_protein_kinase_
Solyc02g091000	11.0448	22.2307	1.00918	0.0001	0.000713249	yes	GO:0006468	Harpin-induced_protein_(AHRD_V1_***-_B6TDG9_MAIZE);_contains_Interpro_domain(s)__IPR010847__Harpin-induced_1_
Solyc02g091040	2.74177	36.7022	3.74269	5e-05	0.000379504	yes	GO:0003677	Unknown Protein (AHRD V1)
Solyc02g091100	176.67	85.4101	-1.04858	5e-05	0.000379504	yes	GO:0016830,GO:0030976	Oxalyl-CoA_decarboxylase_(AHRD_V1_**--_D5PWM9_COREQ);_contains_Interpro_domain(s)__IPR012001__Thiamine_pyrophosphate_enzyme,_N-terminal_TPP_binding_region_
Solyc02g091180	1.94864	154.207	6.30626	5e-05	0.000379504	yes	GO:0004713,GO:0008022	cDNA_clone_J100026I16_full_insert_sequence_(AHRD_V1_**--_B7FA06_ORYSJ)
Solyc02g091250	2.7938	22.6092	3.01661	5e-05	0.000379504	yes	GO:0009672	Predicted_by_genscan_and_genefinder_(AHRD_V1_***-_Q9ZU37_ARATH)
Solyc02g091380	12.11	128.532	3.40786	5e-05	0.000379504	yes	GO:0015020	Unknown_Protein_(AHRD_V1)
Solyc02g091430	40.4285	14.9948	-1.43091	5e-05	0.000379504	yes	GO:0005488	Armadillo/beta-catenin_repeat_family_protein_(AHRD_V1_**--_D7L0H5_ARALY);_contains_Interpro_domain(s)__IPR011989__Armadillo-like_helical_
Solyc02g091560	158.689	352.37	1.15089	5e-05	0.000379504	yes	GO:0004372	Serine_hydroxymethyltransferase_(AHRD_V1_****_C6ZJZ0_SOYBN);_contains_Interpro_domain(s)__IPR001085__Serine_hydroxymethyltransferase_
Solyc02g091650	0.928955	2.01857	1.11965	0.00645	0.0266206	yes	GO:0006298	Glycine-rich_protein_(Fragment)_(AHRD_V1_*---_Q677B7_HYAOR);_contains_Interpro_domain(s)__IPR009836__Protein_of_unknown_function_DUF1399_
Solyc02g091670	55.7576	113.727	1.02833	5e-05	0.000379504	yes	GO:0003677	Octicosapeptide/Phox/Bem1p_domain-containing_protein_(AHRD_V1_*---_D7L8F8_ARALY);_contains_Interpro_domain(s)__IPR000270__Octicosapeptide/Phox/Bem1p_
Solyc02g091690	49.636	13.4062	-1.88849	5e-05	0.000379504	yes	GO:0003700	BHLH_transcription_factor_(AHRD_V1_**-*_A9YWR2_MEDTR);_contains_Interpro_domain(s)__IPR011598__Helix-loop-helix_DNA-binding_
Solyc02g091830	8.02156	1.07706	-2.89678	5e-05	0.000379504	yes	GO:0008865,GO:0004340	Hexokinase_(AHRD_V1_***-_Q9FVD3_CITSI);_contains_Interpro_domain(s)__IPR001312__Hexokinase_
Solyc02g091860	10.8062	5.17539	-1.06212	5e-05	0.000379504	yes	GO:0004675	Receptor_like_kinase,_RLK
Solyc02g091890	33.9236	15.1043	-1.16733	5e-05	0.000379504	yes	GO:0030234,GO:0004129	MRNA_complete_cds_clone_RAFL24-22-E06_(AHRD_V1_*-*-_Q67YL8_ARATH)
Solyc02g091920	37.9485	6.70468	-2.5008	5e-05	0.000379504	yes	GO:0016798	Xyloglucan_endotransglucosylase/hydrolase_2_(AHRD_V1_****_Q2MK81_9ROSA);_contains_Interpro_domain(s)__IPR016455__Xyloglucan_endotransglucosylase/hydrolase_
Solyc02g091930	35.1935	14.4327	-1.28597	5e-05	0.000379504	yes	GO:0030296	Homeobox-leucine_zipper_protein_22_(AHRD_V1_***-_D7MA03_ARALY);_contains_Interpro_domain(s)__IPR003106__Leucine_zipper,_homeobox-associated_
Solyc02g091950	12.2222	5.03264	-1.28012	5e-05	0.000379504	yes	GO:0008239,GO:0004185	Lysosomal_Pro-X_carboxypeptidase_(AHRD_V1_**-*_Q9FLH1_ARATH);_contains_Interpro_domain(s)__IPR008758__Peptidase_S28_
Solyc02g092110	1.21351	10.825	3.15711	0.0001	0.000713249	yes	GO:0005576	Phytosulfokines_3_(AHRD_V1_***-_PSK3_ARATH);_contains_Interpro_domain(s)__IPR009438__Phytosulfokine_
Solyc02g092140	4.74722	10.182	1.10086	0.00055	0.00326415	yes	GO:0005576	Phloem_protein_(Fragment)_(AHRD_V1_*---_C6FDA1_PSEMZ)
Solyc02g092210	1.72677	5.64069	1.7078	5e-05	0.000379504	yes	GO:0016757	Alpha-6-galactosyltransferase_(AHRD_V1_**--_Q5TIN2_SOLTU);_contains_Interpro_domain(s)__IPR008630__Galactosyl_transferase_
Solyc02g092450	0.49177	1.05026	1.09469	0.01095	0.0409346	yes	GO:0016020,GO:0008152	Calcium-transporting_ATPase_1_(AHRD_V1_***-_Q7XBH9_CERRI);_contains_Interpro_domain(s)__IPR006408__ATPase,_P-type,_calcium-transporting,_PMCA-type_
Solyc02g092550	1.49441	6.14706	2.04032	5e-05	0.000379504	yes	GO:0004328	LOB_domain_protein_38_(AHRD_V1_***-_D7LT02_ARALY);_contains_Interpro_domain(s)__IPR004883__Lateral_organ_boundaries,_LOB_
Solyc02g092580	5.61112	1.45017	-1.95207	0.0001	0.000713249	yes	GO:0004601,GO:0005515	Peroxidase_(AHRD_V1_****_A0S5Z4_SESIN);_contains_Interpro_domain(s)__IPR002016__Haem_peroxidase,_plant/fungal/bacterial_
Solyc02g092670	113.646	42.5666	-1.41675	5e-05	0.000379504	yes	GO:0004252	Subtilisin-like protease (AHRD V1 ***- A9XG40_TOBAC); contains Interpro domain(s) IPR015500 Peptidase S8, subtilisin-related
Solyc02g092700	47.6787	106.841	1.16405	5e-05	0.000379504	yes	GO:0004252	Ycf36_protein_(AHRD_V1_*-*-_D4ZSA0_SPIPL);_contains_Interpro_domain(s)__IPR009631__Protein_of_unknown_function_DUF1230_
Solyc02g092750	19.5643	46.6809	1.25461	5e-05	0.000379504	yes	GO:0008287,GO:0003824	Phosphatase_2C_family_protein_(AHRD_V1_***-_D7MFT9_ARALY);_contains_Interpro_domain(s)__IPR015655__Protein_phosphatase_2C_
Solyc02g092770	8.11115	3.1339	-1.37195	0.0002	0.00134401	yes	GO:0016787	Hydrolase_alpha/beta_fold_family_protein_expressed_(AHRD_V1_**-*_Q10J20_ORYSJ);_contains_Interpro_domain(s)__IPR000073__Alpha/beta_hydrolase_fold-1_
Solyc02g092840	71.2527	31.931	-1.15799	5e-05	0.000379504	yes	GO:0003824	Galactosyltransferase-like_protein_(Fragment)_(AHRD_V1_**--_D8RHX9_SELML);_contains_Interpro_domain(s)__IPR004263__Exostosin-like_
Solyc02g092930	47.2963	229.201	2.27682	5e-05	0.000379504	yes	GO:0003700	MYB_transcription_factor_(AHRD_V1_****_A3F8D7_CAPAN);_contains_Interpro_domain(s)__IPR015495__Myb_transcription_factor_
Solyc02g092950	4.40093	1.62416	-1.43812	0.0009	0.00497797	yes	GO:0051010	Microtubule_plus-end_binding_protein_(AHRD_V1_****_B2LU37_BRANA);_contains_Interpro_domain(s)__IPR001715__Calponin-like_actin-binding_
Solyc02g092990	8.42441	30.4652	1.85451	5e-05	0.000379504	yes	GO:0004842	SCF_E3_ubiquitin_ligase_complex_F-box_protein_grrA_(AHRD_V1_*-**_C9SVX6_VERA1);_contains_Interpro_domain(s)__IPR001810__Cyclin-like_F-box_
Solyc02g093050	4.61513	12.877	1.48035	5e-05	0.000379504	yes	GO:0005516	WRKY_transcription_factor_26_(AHRD_V1_***-_C9DI15_9ROSI);_contains_Interpro_domain(s)__IPR003657__DNA-binding_WRKY_
Solyc02g093100	6.52622	2.54871	-1.35648	5e-05	0.000379504	yes	GO:0004674	Receptor_like_kinase,_RLK
Solyc02g093140	22.8753	48.7289	1.09099	5e-05	0.000379504	yes	GO:0003677	CBS_domain-containing_protein-like_(AHRD_V1_***-_B8AP73_ORYSI);_contains_Interpro_domain(s)__IPR000644__Cystathionine_beta-synthase,_core_
Solyc02g093230	0.696561	20.3392	4.86787	5e-05	0.000379504	yes	GO:0042409	Caffeoyl-CoA_O-methyltransferase_(AHRD_V1_****_A8IFQ7_SOLLC);_contains_Interpro_domain(s)__IPR002935__O-methyltransferase,_family_3_
Solyc02g093250	1.25017	5.03423	2.00964	0.0006	0.00352489	yes	GO:0042409	Caffeoyl-CoA_O-methyltransferase_(AHRD_V1_****_A8IFQ7_SOLLC);_contains_Interpro_domain(s)__IPR002935__O-methyltransferase,_family_3_
Solyc02g093270	39.215	10.527	-1.89731	5e-05	0.000379504	yes	GO:0042409	Caffeoyl-CoA_O-methyltransferase_(AHRD_V1_****_A8IFQ7_SOLLC);_contains_Interpro_domain(s)__IPR002935__O-methyltransferase,_family_3_
Solyc02g093310	5.26723	1.96858	-1.41989	0.00015	0.00103404	yes	GO:0023034,GO:0006629,GO:0005975	MAP-like_protein_kinase_(AHRD_V1_**--_O23190_ARATH);_contains_Interpro_domain(s)__IPR017946__PLC-like_phosphodiesterase,_TIM_beta/alpha-barrel_domain_
Solyc02g093320	4.31018	1.8706	-1.20425	0.0007	0.00401565	yes	GO:0006298	DNA_mismatch_repair_protein-like_(AHRD_V1_***-_Q69MM0_ORYSJ);_contains_Interpro_domain(s)__IPR002099__DNA_mismatch_repair_protein_
Solyc02g093420	5.47003	2.42389	-1.17422	0.0009	0.00497797	yes	GO:0003700	NAC_domain_class_transcription_factor_(AHRD_V1_*-**_D9ZJ99_MALDO);_contains_Interpro_domain(s)__IPR003441__No_apical_meristem_(NAM)_protein_
Solyc02g093430	4.7178	24.6252	2.38395	5e-05	0.000379504	yes	GO:0016020	Glycosyl_transferase_family_17_protein_(AHRD_V1_***-_D7LPH9_ARALY);_contains_Interpro_domain(s)__IPR006813__Glycosyl_transferase,_family_17_
Solyc02g093480	1.151	0.335814	-1.77715	0.00175	0.00875532	yes	GO:0006396,GO:0009451	Lysine_ketoglutarate_reductase_trans-splicing_related_1_(AHRD_V1_***-_B6TPP1_MAIZE);_contains_Interpro_domain(s)__IPR007877__Protein_of_unknown_function_DUF707_
Solyc02g093500	2.12827	0.930489	-1.19362	0.0117	0.0431343	yes	GO:0004560,GO:0004091	GDSL_esterase/lipase_At5g14450_(AHRD_V1_***-_GDL76_ARATH);_contains_Interpro_domain(s)__IPR001087__Lipase,_GDSL_
Solyc02g093520	47.3577	120.541	1.34785	5e-05	0.000379504	yes	GO:0004842	Copine-like_protein_(AHRD_V1_***-_Q153E2_ORYSJ);_contains_Interpro_domain(s)__IPR010734__Copine_
Solyc02g093610	7.76813	2.76071	-1.49253	0.00135	0.00703745	yes	GO:0051082	BCL-2_binding_anthanogene-1_(AHRD_V1_***-_B6STZ6_MAIZE);_contains_Interpro_domain(s)__IPR000626__Ubiquitin_
Solyc02g093860	2.70875	26.0677	3.26656	5e-05	0.000379504	yes	GO:0015171	Histidine_amino_acid_transporter_(AHRD_V1_****_Q85V22_ORYSI);_contains_Interpro_domain(s)__IPR013057__Amino_acid_transporter,_transmembrane_
Solyc02g093980	30.6257	5.92321	-2.37029	5e-05	0.000379504	yes	GO:0004675	Os12g0236050_protein_(Fragment)_(AHRD_V1_*-*-_C7J9Q6_ORYSJ)
Solyc02g094000	4.86446	378.294	6.28109	5e-05	0.000379504	yes	GO:0005509	Calmodulin-like_protein_(AHRD_V1_***-_Q0VJ70_DATME);_contains_Interpro_domain(s)__IPR011992__EF-Hand_type_
Solyc02g094060	0.497335	1.13084	1.1851	0.0033	0.015033	yes	GO:0005247	Voltage-gated_chloride_channel_(AHRD_V1_****_Q96325_ARATH);_contains_Interpro_domain(s)__IPR002251__Chloride_channel_plant_CLC_
Solyc02g094160	14.3774	2.8568	-2.33133	5e-05	0.000379504	yes	GO:0016959,GO:0042802	Ribonucleoside-diphosphate_reductase_small_chain_(AHRD_V1_****_B6TLH5_MAIZE);_contains_Interpro_domain(s)__IPR000358__Ribonucleotide_reductase_
Solyc02g094300	3.86819	10.613	1.45611	5e-05	0.000379504	yes	GO:0008152	Uridylyltransferase PII (AHRD V1 *--- C7JBQ7_ACEP3); contains Interpro domain(s) IPR002912 Amino acid-binding ACT
Solyc02g094860	4.64615	1.22895	-1.91861	5e-05	0.000379504	yes	GO:0008395,GO:0019825	cytochrome_P450
Solyc03g005060	0.817447	0.313488	-1.38272	0.00335	0.0152327	yes	GO:0006139	Os12g0236050_protein_(Fragment)_(AHRD_V1_*-*-_C7J9Q6_ORYSJ)
Solyc03g005190	5.76484	14.7321	1.35361	0.00015	0.00103404	yes	GO:0051536,GO:0022900	Ferredoxin_(AHRD_V1_*-*-_Q8LD29_ARATH);_contains_Interpro_domain(s)__IPR010241__Ferredoxin_[2Fe-2S],_plant_
Solyc03g005460	0.561226	0.0531796	-3.39964	0.0015	0.00769154	yes	GO:0004842	DNA_helicase_(AHRD_V1_**--_C4R4A1_PICPG);_contains_Interpro_domain(s)__IPR000330__SNF2-related_
Solyc03g005760	650.522	2192.31	1.75278	5e-05	0.000379504	yes	GO:0005515,GO:0016168	Chlorophyll_a-b_binding_protein_3C-like_(AHRD_V1_****_Q2XTE0_SOLTU);_contains_Interpro_domain(s)__IPR001344__Chlorophyll_A-B_binding_protein_
Solyc03g005780	19.5776	106.332	2.4413	5e-05	0.000379504	yes	GO:0016168	Chlorophyll_a-b_binding_protein_3C-like_(AHRD_V1_****_Q2XTE0_SOLTU);_contains_Interpro_domain(s)__IPR001344__Chlorophyll_A-B_binding_protein_
Solyc03g005980	0.148905	2.29114	3.9436	0.00285	0.0132644	yes	GO:0015250	Transmembrane_water_channel_aquaporin_Z_(AHRD_V1_****_Q3KGD7_PSEPF);_contains_Interpro_domain(s)__IPR012269__Aquaporin_
Solyc03g005990	6.03799	12.1954	1.0142	0.001	0.0054427	yes	GO:0030528	BES1/BZR1_homolog_protein_4_(AHRD_V1_**--_BEH4_ARATH);_contains_Interpro_domain(s)__IPR008540__BZR1,_transcriptional_repressor_
Solyc03g006010	3.21225	8.98581	1.48407	5e-05	0.000379504	yes	GO:0003677	Os05g0272200_protein_(Fragment)_(AHRD_V1_*-*-_Q0DJJ5_ORYSJ)
Solyc03g006030	0.599889	3.06915	2.35507	5e-05	0.000379504	yes	GO:0005515,GO:0019199	Receptor_like_kinase,_RLK
Solyc03g006060	6.33912	13.4769	1.08814	0.00025	0.00163768	yes	GO:0005515	Zinc_finger_family_protein_(Fragment)_(AHRD_V1_*---_D7M766_ARALY);_contains_Interpro_domain(s)__IPR011016__Zinc_finger,_RING-CH-type_
Solyc03g006100	1.64113	9.64449	2.55502	5e-05	0.000379504	yes	GO:0005515,GO:0019199	Receptor_like_kinase,_RLK
Solyc03g006130	12.9179	28.1815	1.12538	5e-05	0.000379504	yes	GO:0004675	Receptor_like_kinase,_RLK
Solyc03g006210	3.09837	0.411652	-2.91201	0.0004	0.00247194	yes	GO:0004197	Cathepsin_B-like_cysteine_proteinase_(AHRD_V1_**-*_CYSP_SCHMA);_contains_Interpro_domain(s)__IPR013128__Peptidase_C1A,_papain_
Solyc03g006250	16.0607	42.6309	1.40837	5e-05	0.000379504	yes	GO:0016298,GO:0004091	GDSL_esterase/lipase_At1g28590_(AHRD_V1_****_GDL8_ARATH);_contains_Interpro_domain(s)__IPR001087__Lipase,_GDSL_
Solyc03g006400	1.78753	12.305	2.78321	5e-05	0.000379504	yes	GO:0006468	Protein_kinase_(AHRD_V1_***-_Q39886_SOYBN);_contains_Interpro_domain(s)__IPR001245__Tyrosine_protein_kinase_
Solyc03g006490	40.0307	127.517	1.67151	5e-05	0.000379504	yes	GO:0016787	Aluminum-induced_protein-like_(AHRD_V1_***-_Q9FG81_ARATH)
Solyc03g006620	11.0857	41.1211	1.89118	5e-05	0.000379504	yes	GO:0032312	Cotton_fiber_expressed_protein_1_(AHRD_V1_***-_O81373_GOSHI);_contains_Interpro_domain(s)__IPR008480__Protein_of_unknown_function_DUF761,_plant_
Solyc03g006700	0.196337	1.14909	2.54909	0.005	0.021475	yes	GO:0004601,GO:0005515	Peroxidase_(AHRD_V1_****_Q50LG4_TOBAC);_contains_Interpro_domain(s)__IPR002016__Haem_peroxidase,_plant/fungal/bacterial_
Solyc03g006970	5.45848	1.9676	-1.47206	5e-05	0.000379504	yes	GO:0004252	Subtilisin-like_protease_(AHRD_V1_***-_B6UDX1_MAIZE);_contains_Interpro_domain(s)__IPR015500__Peptidase_S8,_subtilisin-related__IPR000183__Orn/DAP/Arg_decarboxylase_2__IPR000209__Peptidase_S8_and_S53,_subtilisin,_kexin,_sedolisin_
Solyc03g007030	12.1855	26.0125	1.09404	0.0004	0.00247194	yes	GO:0042803	CDGSH_iron_sulfur_domain-containing_protein_1_(AHRD_V1_***-_B5X1R9_SALSA);_contains_Interpro_domain(s)__IPR006622__Iron_sulphur_domain-containing,_CDGSH-type,_subfamily_
Solyc03g007180	21.3332	6.71126	-1.66844	5e-05	0.000379504	yes	GO:0005528	Unknown_Protein_(AHRD_V1)
Solyc03g007210	39.1824	114.047	1.54135	5e-05	0.000379504	yes	GO:0004675	Receptor serine/threonine kinase (AHRD V1 **** O49202_ORYSJ); contains Interpro domain(s) IPR002290 Serine/threonine protein kinase
Solyc03g007230	48.2886	11.403	-2.08226	5e-05	0.000379504	yes	GO:0005975,GO:0008287,GO:0003824	Protein_phosphatase_2C_(AHRD_V1_***-_B1B5N6_PHYPA);_contains_Interpro_domain(s)__IPR015655__Protein_phosphatase_2C_
Solyc03g007330	13.2297	29.5572	1.15974	5e-05	0.000379504	yes	GO:0004176	Cell_division_protease_ftsH_homolog_(AHRD_V1_*-*-_FTSH_RICTY);_contains_Interpro_domain(s)__IPR005936__Peptidase_M41,_FtsH_
Solyc03g007380	0.144095	11.7385	6.34808	0.00735	0.0295993	yes	GO:0045449	WRKY_transcription_factor_27_(AHRD_V1_***-_C9DI16_9ROSI);_contains_Interpro_domain(s)__IPR003657__DNA-binding_WRKY_
Solyc03g007460	0.49722	4.00797	3.01092	5e-05	0.000379504	yes	GO:0003677	Ethylene-responsive_transcription_factor_4_(AHRD_V1_*-*-_ERF4_TOBAC);_contains_Interpro_domain(s)__IPR001471__Pathogenesis-related_transcriptional_factor_and_ERF,_DNA-binding_
Solyc03g007540	7.02758	15.1331	1.10661	0.00035	0.00219871	yes	GO:0015431	Unknown_Protein_(AHRD_V1)
Solyc03g007550	0.640362	0.153977	-2.05617	0.0019	0.00939632	yes	GO:0015431	Unknown_Protein_(AHRD_V1)
Solyc03g007760	17.9425	6.48012	-1.46929	5e-05	0.000379504	yes	GO:0005524,GO:0017111	Cell_division_protease_ftsH_(AHRD_V1_*---_FTSH_SHIFL);_contains_Interpro_domain(s)__IPR003959__ATPase,_AAA-type,_core_
Solyc03g007800	1.47566	0.524293	-1.49291	0.0003	0.00192126	yes	GO:0004674	Topoisomerase_1-associated_factor_1_(AHRD_V1_*---_C9S978_VERA1);_contains_Interpro_domain(s)__IPR007725__Timeless_C-terminal_
Solyc03g007860	8.87021	45.9397	2.3727	5e-05	0.000379504	yes	GO:0003723	ABC-type_Co2+_transport_system_permease_component_(AHRD_V1_*---_B6U434_MAIZE)
Solyc03g007870	86.9074	467.379	2.42704	5e-05	0.000379504	yes	GO:0030001	Heavy_metal-associated_domain_containing_protein_expressed_(AHRD_V1_*-*-_Q8S5W0_ORYSJ);_contains_Interpro_domain(s)__IPR006121__Heavy_metal_transport/detoxification_protein_
Solyc03g007890	42.8409	144.76	1.7566	5e-05	0.000379504	yes	GO:0042623	Heat_shock_protein_90_(Fragment)_(AHRD_V1_**--_Q2L3T8_WHEAT);_contains_Interpro_domain(s)__IPR003594__ATP-binding_region,_ATPase-like__IPR001404__Heat_shock_protein_Hsp90_
Solyc03g007940	9.67006	1.94055	-2.31706	5e-05	0.000379504	yes	GO:0005975	Glycoside_hydrolase_family_28_protein/polygalacturonase_family_protein_(AHRD_V1_**--_Q1PEH2_ARATH);_contains_Interpro_domain(s)__IPR012334__Pectin_lyase_fold_
Solyc03g007960	6.89212	15.9472	1.21029	5e-05	0.000379504	yes	GO:0010291	Beta-carotene_hydroxylase_2
Solyc03g013160	1.18839	3.48804	1.5534	0.00035	0.00219871	yes	GO:0015188,GO:0005302,GO:0015186	Amino_acid_transporter_family_protein_(AHRD_V1_****_D7M7A7_ARALY);_contains_Interpro_domain(s)__IPR013057__Amino_acid_transporter,_transmembrane_
Solyc03g013240	17.5508	35.9094	1.03283	5e-05	0.000379504	yes	GO:0015188,GO:0005302,GO:0015186	Homology_to_unknown_gene_(AHRD_V1_***-_Q01H71_OSTTA)
Solyc03g013340	31.2721	1.54832	-4.3361	5e-05	0.000379504	yes	GO:0015250,GO:0015115	Aquaporin_Z_transmembrane_water_channel_(AHRD_V1_****_A4SKG8_AERS4);_contains_Interpro_domain(s)__IPR000425__Major_intrinsic_protein_
Solyc03g019650	54.404	205.314	1.91605	5e-05	0.000379504	yes	GO:0006457,GO:0031072	Nodulin-like_protein_(AHRD_V1_*-*-_B6U8U8_MAIZE);_contains_Interpro_domain(s)__IPR010658__Nodulin-like_
Solyc03g019670	14.6949	5.25379	-1.48388	5e-05	0.000379504	yes	GO:0016788	Phosphoesterase_family_protein_(AHRD_V1_***-_D7LEV5_ARALY);_contains_Interpro_domain(s)__IPR007312__Phosphoesterase_
Solyc03g019760	12.9454	26.853	1.05264	5e-05	0.000379504	yes	GO:0008559	ABC_transporter_G_family_member_11_(AHRD_V1_***-_AB11G_ARATH);_contains_Interpro_domain(s)__IPR013525__ABC-2_type_transporter_
Solyc03g019790	37.116	6.67438	-2.47534	5e-05	0.000379504	yes	GO:0004557,GO:0008456	Alpha-galactosidase_(AHRD_V1_****_Q9SP05_SOLLC);_contains_Interpro_domain(s)__IPR013785__Aldolase-type_TIM_barrel_
Solyc03g019820	5.69863	13.9962	1.29634	0.00015	0.00103404	yes	GO:0015250	Aquaporin_(AHRD_V1_***-_D6BRE1_9ROSI);_contains_Interpro_domain(s)__IPR012269__Aquaporin_
Solyc03g020060	61.3086	9.14409	-2.74518	5e-05	0.000379504	yes	GO:0004867	Proteinase_inhibitor_II_(AHRD_V1_***-_Q3S483_SOLTU);_contains_Interpro_domain(s)__IPR003465__Proteinase_inhibitor_I20,_Pin2_
Solyc03g020070	4.49578	0.324276	-3.79328	0.0011	0.00590723	yes	GO:0004867	Proteinase_inhibitor_II_(AHRD_V1_***-_Q3S483_SOLTU);_contains_Interpro_domain(s)__IPR003465__Proteinase_inhibitor_I20,_Pin2_
Solyc03g025130	0.852649	21.9586	4.68669	5e-05	0.000379504	yes	GO:0009507	Unknown_Protein_(AHRD_V1)
Solyc03g025320	186.812	91.0494	-1.03686	5e-05	0.000379504	yes	GO:0016740	Hydroxycinnamoyl_transferase_(AHRD_V1_**-*_D2XJ64_9MAGN);_contains_Interpro_domain(s)__IPR003480__Transferase_
Solyc03g025430	2.72816	18.6383	2.77228	5e-05	0.000379504	yes	GO:0004842	Genomic_DNA_chromosome_5_TAC_clone_K24M7_(AHRD_V1_**--_Q9FHB8_ARATH)
Solyc03g025670	3.24575	25.9194	2.99741	5e-05	0.000379504	yes	GO:0004338	PAR-1c protein (AHRD V1 ***- Q43589_TOBAC); contains Interpro domain(s) IPR009489 PAR1
Solyc03g025710	2.82535	11.5897	2.03634	0.00085	0.00473455	yes	GO:0008152	GCN5-related_N-acetyltransferase_(AHRD_V1_***-_B2IU63_NOSP7);_contains_Interpro_domain(s)__IPR000182__GCN5-related_N-acetyltransferase_
Solyc03g026000	3.3829	23.1539	2.77492	5e-05	0.000379504	yes	GO:0043666	Unknown_Protein_(AHRD_V1)
Solyc03g026050	1.6442	5.07016	1.62465	0.0086	0.0336723	yes	GO:0008429	Terminal_flower_1_(Fragment)_(AHRD_V1_**--_B3VT13_9ROSA);_contains_Interpro_domain(s)__IPR008914__Phosphatidylethanolamine-binding_protein_PEBP_
Solyc03g026110	63.5872	31.388	-1.01852	5e-05	0.000379504	yes	GO:0005516	Calmodulin_binding_protein_(AHRD_V1_****_B6STZ4_MAIZE);_contains_Interpro_domain(s)__IPR000048__IQ_calmodulin-binding_region_
Solyc03g026210	9.08034	20.1574	1.15049	0.0003	0.00192126	yes	GO:0008152,GO:0005737,GO:0055114	Dihydrodipicolinate_reductase_family_protein_(AHRD_V1_***-_D7MRM8_ARALY);_contains_Interpro_domain(s)__IPR011770__Dihydrodipicolinate_reductase,_bacterial_and_plant_
Solyc03g026230	0.461502	1.60563	1.79873	0.0026	0.0122832	yes	GO:0015559	Multidrug_resistance_protein_mdtK_(AHRD_V1_*-*-_MDTK_ENT38);_contains_Interpro_domain(s)__IPR002528__Multi_antimicrobial_extrusion_protein_MatE_
Solyc03g026260	5.30762	16.7078	1.65438	5e-05	0.000379504	yes	GO:0006355	TraB_family_protein_(AHRD_V1_*-*-_D7KED1_ARALY);_contains_Interpro_domain(s)__IPR002816__Pheromone_shutdown-related,_TraB_
Solyc03g026270	0.756318	44.0173	5.86293	0.0003	0.00192126	yes	GO:0016563	Ethylene-responsive_transcription_factor_4_(AHRD_V1_*-**_ERF78_ARATH);_contains_Interpro_domain(s)__IPR001471__Pathogenesis-related_transcriptional_factor_and_ERF,_DNA-binding_
Solyc03g026280	1.98549	150.252	6.24174	5e-05	0.000379504	yes	GO:0016563	CRT_binding_factor_2_(AHRD_V1_*-*-_B3TPN7_SOLHA);_contains_Interpro_domain(s)__IPR001471__Pathogenesis-related_transcriptional_factor_and_ERF,_DNA-binding_
Solyc03g031420	9.34065	28.5435	1.61157	5e-05	0.000379504	yes	GO:0030170	Molybdenum_cofactor_sulfurase_(AHRD_V1_***-_C0S2Y3_PARBP);_contains_Interpro_domain(s)__IPR015424__Pyridoxal_phosphate-dependent_transferase,_major_region_
Solyc03g031430	2.19426	4.41775	1.00958	0.01135	0.0420875	yes	GO:0006807	Urease accessory protein UreF (AHRD V1 ***- Q8H1P4_SOYBN); contains Interpro domain(s) IPR002639 Urease accessory protein UreF
Solyc03g031560	6.68029	1.64286	-2.0237	5e-05	0.000379504	yes	GO:0016410	UDP-3-O-_(AHRD_V1_***-_B9RXS8_RICCO);_contains_Interpro_domain(s)__IPR011004__Trimeric_LpxA-like_
Solyc03g031600	41.3785	97.7835	1.24071	5e-05	0.000379504	yes	GO:0016021	Peroxisomal_membrane_protein_PMP22_(AHRD_V1_***-_B6TFH7_MAIZE);_contains_Interpro_domain(s)__IPR007248__Mpv17/PMP22_
Solyc03g031750	39.7261	79.9331	1.0087	5e-05	0.000379504	yes	GO:0005515,GO:0005215	Vacuolar_protein_sorting-associated_protein_28_family_protein_(AHRD_V1_***-_D7MES4_ARALY);_contains_Interpro_domain(s)__IPR007143__Vacuolar_protein_sorting-associated,_VPS28_
Solyc03g031800	31.1944	4.67228	-2.73909	5e-05	0.000379504	yes	GO:0016798,GO:0016762	Xyloglucan_endotransglucosylase/hydrolase_1_(AHRD_V1_****_C0IRG0_9ERIC);_contains_Interpro_domain(s)__IPR016455__Xyloglucan_endotransglucosylase/hydrolase_
Solyc03g031860	134.084	390.778	1.54321	5e-05	0.000379504	yes	GO:0046905,GO:0016767	Phytoene_synthase_1
Solyc03g031890	4.16604	18.2388	2.13027	5e-05	0.000379504	yes	GO:0046592,GO:0008131	Cold_induced_protein-like_(AHRD_V1_*---_Q94JH8_ORYSJ)
Solyc03g031910	4.31414	2.01473	-1.09849	5e-05	0.000379504	yes	GO:0046592,GO:0008131	Helicase_sen1_(AHRD_V1_*---_A8NRR5_COPC7)
Solyc03g031920	10.5866	27.1802	1.36032	5e-05	0.000379504	yes	GO:0015198	Yellow_stripe-like_protein_2.1_(Fragment)_(AHRD_V1_***-_B4ZYE4_BRAJU);_contains_Interpro_domain(s)__IPR004813__Oligopeptide_transporter_OPT_superfamily_
Solyc03g031940	0.700405	0.0507661	-3.78625	0.01105	0.0412226	yes	GO:0018858,GO:0015645	Acyl-CoA_synthetase/AMP-acid_ligase_II_(AHRD_V1_****_D0C359_9GAMM);_contains_Interpro_domain(s)__IPR000873__AMP-dependent_synthetase_and_ligase_
Solyc03g032150	20.3117	45.9864	1.1789	5e-05	0.000379504	yes	GO:0005515,GO:0004674	Serine/threonine_kinase-like_protein_ABC1063_(AHRD_V1_****_Q1KMP8_HORVD);_contains_Interpro_domain(s)__IPR002290__Serine/threonine_protein_kinase_
Solyc03g032210	2.06829	4.75785	1.20187	0.0003	0.00192126	yes	GO:0018858,GO:0016208	Acyl-CoA_synthetase/AMP-acid_ligase_II_(AHRD_V1_****_D0C359_9GAMM);_contains_Interpro_domain(s)__IPR000873__AMP-dependent_synthetase_and_ligase_
Solyc03g033330	35.7806	8.98993	-1.9928	5e-05	0.000379504	yes	GO:0005515	RING_finger_protein_44_(AHRD_V1_*-*-_RNF44_MOUSE);_contains_Interpro_domain(s)__IPR018957__Zinc_finger,_C3HC4_RING-type_
Solyc03g033390	6.46089	1.05089	-2.62012	5e-05	0.000379504	yes	GO:0008536	F-box_family_protein_(AHRD_V1_*-*-_B9H220_POPTR);_contains_Interpro_domain(s)__IPR001810__Cyclin-like_F-box_
Solyc03g033410	4.82343	0.44062	-3.45245	0.0034	0.015421	yes	GO:0043687	Ubiquitin-conjugating_enzyme_E2_10_(AHRD_V1_***-_UBC10_ARATH);_contains_Interpro_domain(s)__IPR000608__Ubiquitin-conjugating_enzyme,_E2_
Solyc03g033540	30.008	99.7829	1.73345	5e-05	0.000379504	yes	GO:0004683	Calcium-dependent_protein_kinase_(AHRD_V1_****_C6KGT3_SOLLC);_contains_Interpro_domain(s)__IPR002290__Serine/threonine_protein_kinase_
Solyc03g033800	1.15305	15.6146	3.75937	5e-05	0.000379504	yes	GO:0016887	Unknown_Protein_(AHRD_V1)
Solyc03g033840	2.99923	12.0103	2.00161	5e-05	0.000379504	yes	GO:0042623,GO:0005515	26S_protease_regulatory_subunit_6B_homolog_(AHRD_V1_*---_PRS6B_ASPNG);_contains_Interpro_domain(s)__IPR003959__ATPase,_AAA-type,_core_
Solyc03g034220	488.403	1786.72	1.87117	5e-05	0.000379504	yes	GO:0005515,GO:0005507	Ribulose_bisphosphate_carboxylase_small_chain_(AHRD_V1_***-_A9YTZ7_SOLTU);_contains_Interpro_domain(s)__IPR000894__Ribulose_bisphosphate_carboxylase,_small_chain_
Solyc03g034250	6.33288	22.8831	1.85335	5e-05	0.000379504	yes	GO:0034020	Similarity_the_predicted_A._niger_protein_contains_a_neutral_zinc_metallopeptidases_(AHRD_V1_**--_A2QF33_ASPNC)
Solyc03g034320	1.05537	0.346044	-1.60872	0.0081	0.0320512	yes	GO:0006541	Class_I_glutamine_amidotransferase_(AHRD_V1_*-*-_D4V3L4_BACVU);_contains_Interpro_domain(s)__IPR011697__Peptidase_C26_
Solyc03g034370	2075.91	430.06	-2.27113	5e-05	0.000379504	yes	GO:0006508	Unknown_Protein_(AHRD_V1)
Solyc03g034400	7.01251	1.62667	-2.10801	5e-05	0.000379504	yes	GO:0015559	Multidrug_resistance_protein_mdtK_(AHRD_V1_***-_MDTK_EDWI9);_contains_Interpro_domain(s)__IPR015521__MATE_family_transporter_related_protein_
Solyc03g043700	0.865972	18.1434	4.38898	5e-05	0.000379504	yes	GO:0005488	Armadillo/beta-catenin_repeat_family_protein_(AHRD_V1_**--_D7L0H5_ARALY);_contains_Interpro_domain(s)__IPR011989__Armadillo-like_helical_
Solyc03g043870	3.14431	1.3877	-1.18005	0.00565	0.0238265	yes	GO:0005515,GO:0004842	Ubiquitin_ligase_protein_FANCL_(AHRD_V1_**-*_B6T4M8_MAIZE);_contains_Interpro_domain(s)__IPR019162__Fanconi_anemia_complex,__subunit_FancL,_WD-repeat_region_
Solyc03g043880	0.257925	0.845507	1.71286	0.01295	0.0468767	yes	GO:0004084	Branched-chain_amino_acid_aminotransferase_(AHRD_V1_****_Q9SNY9_SOLTU);_contains_Interpro_domain(s)__IPR005786__Branched-chain_amino_acid_aminotransferase_II_
Solyc03g044020	0.878203	0.303757	-1.53164	0.0017	0.00853977	yes	GO:0005488	Condensin-2_complex_subunit_G2_(AHRD_V1_*---_CNDG2_XENLA);_contains_Interpro_domain(s)__IPR011989__Armadillo-like_helical_
Solyc03g044060	10.0681	3.38026	-1.57458	5e-05	0.000379504	yes	GO:0030036	Formin_3_(AHRD_V1_*-*-_D0QAN4_ARATH);_contains_Interpro_domain(s)__IPR015425__Actin-binding_FH2_
Solyc03g044150	141.6	25.5518	-2.47032	5e-05	0.000379504	yes	GO:0004252	Subtilisin-like_protease_(AHRD_V1_***-_A9XG40_TOBAC);_contains_Interpro_domain(s)__IPR015500__Peptidase_S8,_subtilisin-related_
Solyc03g044630	0.262875	2.9838	3.5047	0.00345	0.0155976	yes	GO:0003676,GO:0015074	Conserved_domain_protein_(AHRD_V1_*-*-_B4WN95_9SYNE);_contains_Interpro_domain(s)__IPR005500__Protein_of_unknown_function_DUF309_
Solyc03g044790	3.03021	36.9694	3.60884	5e-05	0.000379504	yes	GO:0080031,GO:0080030	Alpha-hydroxynitrile_lyase_(AHRD_V1_**--_O49897_MANES);_contains_Interpro_domain(s)__IPR000073__Alpha/beta_hydrolase_fold-1_
Solyc03g045070	2.02699	28.1944	3.798	5e-05	0.000379504	yes	GO:0015398	Ammonium_transporter_(AHRD_V1_****_B9HP47_POPTR);_contains_Interpro_domain(s)__IPR018047__Ammonium_transporter,_conserved_site__IPR001905__Ammonium_transporter_
Solyc03g058430	0.65499	1.71109	1.38537	0.00515	0.0220235	yes	GO:0042389	Omega-6_fatty_acid_desaturase_(AHRD_V1_****_Q461Q1_HEVBR);_contains_Interpro_domain(s)__IPR005804__Fatty_acid_desaturase,_type_1_
Solyc03g059110	55.499	8.56248	-2.69636	5e-05	0.000379504	yes	GO:0003714	Unknown_Protein_(AHRD_V1)
Solyc03g059260	54.9967	130.868	1.25069	5e-05	0.000379504	yes	GO:0004252	Carboxyl-terminal-processing_protease_(AHRD_V1_***-_B6T6L2_MAIZE);_contains_Interpro_domain(s)__IPR004447__Peptidase_S41A,_C-terminal_protease_
Solyc03g062700	0.65726	0.178491	-1.88061	0.003	0.0138678	yes	GO:0000398,GO:0005488	Binding_protein_(AHRD_V1_*-*-_D7L203_ARALY);_contains_Interpro_domain(s)__IPR007022__Survival_motor_neuron_interacting_protein_1_
Solyc03g062710	0.129262	4.96005	5.26198	0.0004	0.00247194	yes	GO:0005975	Aldose_1-epimerase_family_protein_expressed_(AHRD_V1_**--_Q10CW2_ORYSJ);_contains_Interpro_domain(s)__IPR011013__Glycoside_hydrolase-type_carbohydrate-binding_
Solyc03g063600	112.393	227.271	1.01586	5e-05	0.000379504	yes	GO:0004385	Guanylate_kinase_(AHRD_V1_****_Q9FVC6_TOBAC);_contains_Interpro_domain(s)__IPR017665__Guanylate_kinase,_sub-group_
Solyc03g063630	6.46064	15.5835	1.27027	0.0036	0.0161832	yes	GO:0004385	Unknown_Protein_(AHRD_V1)
Solyc03g065250	34.6137	86.49	1.32119	5e-05	0.000379504	yes	GO:0009924	CER1_(AHRD_V1_**--_B6TFH3_MAIZE);_contains_Interpro_domain(s)__IPR006694__Fatty_acid_hydroxylase_
Solyc03g065340	142.907	56.9578	-1.32711	5e-05	0.000379504	yes	GO:0008184	Phosphorylase_(AHRD_V1_****_B9SJB6_RICCO);_contains_Interpro_domain(s)__IPR011833__Glycogen/starch/alpha-glucan_phosphorylase_
Solyc03g071590	15.1858	44.1099	1.53838	5e-05	0.000379504	yes	GO:0030060	Malate_dehydrogenase_(AHRD_V1_****_Q5NE17_SOLLC);_contains_Interpro_domain(s)__IPR011273__Malate_dehydrogenase,_NADP-dependent,_plants_
Solyc03g071750	0.900454	0.305111	-1.56132	0.0062	0.0257881	yes	GO:0006468	Protein_kinase_3_(AHRD_V1_***-_D3BKW3_POLPA);_contains_Interpro_domain(s)__IPR015746__Protein_Kinase-1,_3-phosphoinositide_dependent_
Solyc03g078210	5.83519	2.44502	-1.25493	0.00065	0.00377042	yes	GO:0004252	Unknown_Protein_(AHRD_V1)
Solyc03g078360	15.6412	44.7146	1.5154	5e-05	0.000379504	yes	GO:0030246	Receptor-like protein kinase (AHRD V1 ***- Q39202_ARATH); contains Interpro domain(s) IPR002290 Serine/threonine protein kinase
Solyc03g078630	56.9769	28.0519	-1.02228	5e-05	0.000379504	yes	GO:0043008	Ubiquitin_(AHRD_V1_***-_Q00IB5_RANNI);_contains_Interpro_domain(s)__IPR019956__Ubiquitin_subgroup_
Solyc03g078650	1.31969	0.132566	-3.31542	0.00345	0.0155976	yes	GO:0043008	Os12g0581300_protein_(Fragment)_(AHRD_V1_*-*-_Q0IMB2_ORYSJ);_contains_Interpro_domain(s)__IPR006873__Protein_of_unknown_function_DUF620_
Solyc03g078720	42.9527	17.2641	-1.31497	0.00175	0.00875532	yes	GO:0009055	Glucosyltransferase-2 (AHRD V1 ***- Q8S9A7_PHAAN); contains Interpro domain(s) IPR002213 UDP-glucuronosyl/UDP-glucosyltransferase
Solyc03g078780	1.34625	6.59987	2.29349	0.0002	0.00134401	yes	GO:0010294	UDP-glucosyltransferase (AHRD V1 **** C0LNQ9_MAIZE); contains Interpro domain(s) IPR002213 UDP-glucuronosyl/UDP-glucosyltransferase
Solyc03g078800	0.738338	0.108706	-2.76385	0.01055	0.0397552	yes	GO:0008152	Glucosyltransferase-2_(AHRD_V1_***-_Q8S9A7_PHAAN);_contains_Interpro_domain(s)__IPR002213__UDP-glucuronosyl/UDP-glucosyltransferase_
Solyc03g080090	87.9351	229.803	1.38588	5e-05	0.000379504	yes	GO:0003713,GO:0003700	NAC_domain_protein_IPR003441_(AHRD_V1_*-*-_B9IDH0_POPTR);_contains_Interpro_domain(s)__IPR003441__No_apical_meristem_(NAM)_protein_
Solyc03g080100	88.7318	29.6098	-1.58338	5e-05	0.000379504	yes	GO:0030001	Copper-translocating_P-type_ATPase_(AHRD_V1_*---_Q3JHP1_BURP1);_contains_Interpro_domain(s)__IPR006121__Heavy_metal_transport/detoxification_protein_
Solyc03g080180	4.54976	2.12559	-1.09793	0.00275	0.0128535	yes	GO:0017096	O-methyltransferase_(AHRD_V1_****_Q9LWB8_9ROSI);_contains_Interpro_domain(s)__IPR016461__O-methyltransferase,_COMT,_eukaryota_
Solyc03g080190	6.94782	14.1495	1.02612	0.0002	0.00134401	yes	GO:0016491	Flavanone_3-hydroxylase-like_protein_(AHRD_V1_**--_Q9FLV0_ARATH);_contains_Interpro_domain(s)__IPR005123__Oxoglutarate_and_iron-dependent_oxygenase_
Solyc03g081230	2.3946	0.431279	-2.47309	0.0055	0.0232884	yes	GO:0005515,GO:0000166	NHL1_(Fragment)_(AHRD_V1_**--_B0LZI2_ARATH);_contains_Interpro_domain(s)__IPR010847__Harpin-induced_1_
Solyc03g081240	9.91253	28.0168	1.49897	5e-05	0.000379504	yes	GO:0006355	Pseudo_response_regulator_(AHRD_V1_***-_B9IDF0_POPTR);_contains_Interpro_domain(s)__IPR001789__Signal_transduction_response_regulator,_receiver_region_
Solyc03g081260	10.7824	5.32501	-1.01782	0.0001	0.000713249	yes	GO:0004252	Subtilisin-like_protease-like_protein_(AHRD_V1_**--_Q9T0B5_ARATH);_contains_Interpro_domain(s)__IPR015500__Peptidase_S8,_subtilisin-related_
Solyc03g081300	10.2192	34.6563	1.76183	5e-05	0.000379504	yes	GO:0006508	At4g38160-like_protein_(Fragment)_(AHRD_V1_*---_C0JEI4_9BRAS);_contains_Interpro_domain(s)__IPR003690__Mitochodrial_transcription_termination_factor-related_
Solyc03g081330	12.2074	40.6688	1.73616	0.00275	0.0128535	yes	GO:0006508	Avr9/Cf-9_rapidly_elicited_protein_65_(AHRD_V1_***-_Q9FQZ0_TOBAC)
Solyc03g082370	15.724	974.677	5.95388	5e-05	0.000379504	yes	GO:0006508	Avr9/Cf-9_rapidly_elicited_protein_65_(AHRD_V1_***-_Q9FQZ0_TOBAC)
Solyc03g082420	7.07006	54.9095	2.95726	0.00885	0.0344531	yes	GO:0005515,GO:0003723	Heat_shock_protein_(AHRD_V1_***-_A9QVH3_9FABA);_contains_Interpro_domain(s)__IPR002068__Heat_shock_protein_Hsp20_
Solyc03g082530	3.43718	68.1475	4.30936	5e-05	0.000379504	yes	GO:0005516	Auxin-responsive_family_protein_(AHRD_V1_***-_D7M515_ARALY);_contains_Interpro_domain(s)__IPR003676__Auxin_responsive_SAUR_protein_
Solyc03g082550	3.47273	1.64765	-1.07566	0.009	0.0348927	yes	GO:0005634,GO:0006355,GO:0045449	Homeobox_leucine_zipper_protein_(AHRD_V1_***-_B8YIB0_MIRJA);_contains_Interpro_domain(s)__IPR001356__Homeobox_
Solyc03g082690	2.86271	8.9909	1.65108	5e-05	0.000379504	yes	GO:0005488,GO:0000151	U-box_domain-containing_protein_(AHRD_V1_*-*-_Q1ENX4_MUSAC);_contains_Interpro_domain(s)__IPR011989__Armadillo-like_helical_
Solyc03g082860	1.8933	0.786576	-1.26725	0.0103	0.0389692	yes	GO:0005515,GO:0003677	Histone-lysine_N-methyltransferase_(AHRD_V1_**--_D8L815_9POAL);_contains_Interpro_domain(s)__IPR001214__SET_
Solyc03g082890	19.9763	57.9129	1.5356	5e-05	0.000379504	yes	GO:0005515	Pentapeptide_repeat_protein_(AHRD_V1_*-*-_B4WQI2_9SYNE);_contains_Interpro_domain(s)__IPR001646__Pentapeptide_repeat_
Solyc03g082900	1.00282	0.324565	-1.62748	0.01005	0.0381842	yes	GO:0005975	Glucan_endo-1_3-beta-glucosidase_(AHRD_V1_***-_B6TY63_MAIZE);_contains_Interpro_domain(s)__IPR000490__Glycoside_hydrolase,_family_17_
Solyc03g082970	28.2001	59.0337	1.06584	5e-05	0.000379504	yes	GO:0004722	PDE225/PTAC7_(AHRD_V1_***-_D7M329_ARALY)
Solyc03g083010	4.18155	10.6868	1.35372	5e-05	0.000379504	yes	GO:0005488	Hydrolase_alpha/beta_fold_family_protein_(AHRD_V1_***-_D7MSC9_ARALY);_contains_Interpro_domain(s)__IPR000073__Alpha/beta_hydrolase_fold-1_
Solyc03g083060	6.39528	2.99109	-1.09634	0.0001	0.000713249	yes	GO:0005488	Unknown_Protein_(AHRD_V1)
Solyc03g083100	124.195	38.7387	-1.68076	5e-05	0.000379504	yes	GO:0005516	Calmodulin-binding_protein_family-like_(AHRD_V1_**-*_Q6YXT2_ORYSJ);_contains_Interpro_domain(s)__IPR000048__IQ_calmodulin-binding_region_
Solyc03g083360	28.3128	13.4484	-1.07401	5e-05	0.000379504	yes	GO:0005618,GO:0030599	Pectinesterase_(AHRD_V1_***-_B9IDR8_POPTR);_contains_Interpro_domain(s)__IPR000070__Pectinesterase,_catalytic_
Solyc03g083400	49.9452	11.9554	-2.06268	5e-05	0.000379504	yes	GO:0045261	CCT_motif_family_protein_(AHRD_V1_***-_B6U5M8_MAIZE);_contains_Interpro_domain(s)__IPR010402__CCT_domain_
Solyc03g083470	0.837526	20.8314	4.63649	5e-05	0.000379504	yes	GO:0006468	Receptor_like_kinase,_RLK
Solyc03g083480	0.283224	37.3639	7.04356	5e-05	0.000379504	yes	GO:0006468	Receptor-like_kinase_(AHRD_V1_*-*-_Q9LL53_ORYSA)
Solyc03g083560	73.771	28.1601	-1.3894	5e-05	0.000379504	yes	GO:0050378,GO:0048040	Expressed_protein_(Fragment)_(AHRD_V1_***-_B3VJP0_POPTN);_contains_Interpro_domain(s)__IPR006766__Phosphate-induced_protein_1_conserved_region_
Solyc03g083570	13.2379	32.65	1.30241	5e-05	0.000379504	yes	GO:0050378,GO:0048040	Unknown_Protein_(AHRD_V1)
Solyc03g083620	266.905	731.248	1.45404	5e-05	0.000379504	yes	GO:0009041	Unknown_Protein_(AHRD_V1)
Solyc03g083650	0.966906	0.190587	-2.34292	0.00185	0.00918815	yes	GO:0015020	Glucosyltransferase-12_(AHRD_V1_***-_Q8S997_PHAAN);_contains_Interpro_domain(s)__IPR002213__UDP-glucuronosyl/UDP-glucosyltransferase_
Solyc03g083900	6.49761	34.6957	2.41678	5e-05	0.000379504	yes	GO:0055114	Laccase-22_(AHRD_V1_**--_LAC22_ORYSJ);_contains_Interpro_domain(s)__IPR001117__Multicopper_oxidase,_type_1_
Solyc03g083910	365.128	1107.41	1.60071	5e-05	0.000379504	yes	GO:0004553	Acid_beta-fructofuranosidase_(AHRD_V1_**--_Q575T1_WHEAT);_contains_Interpro_domain(s)__IPR001362__Glycoside_hydrolase,_family_32_
Solyc03g083960	7.6837	2.28601	-1.74897	5e-05	0.000379504	yes	GO:0004805	Trehalose_6-phosphate_phosphatase_(AHRD_V1_****_D4QAK5_TOBAC);_contains_Interpro_domain(s)__IPR003337__Trehalose-phosphatase_
Solyc03g093080	17.7431	229.292	3.69185	5e-05	0.000379504	yes	GO:0016798,GO:0016762	Xyloglucan_endotransglucosylase/hydrolase_9_(AHRD_V1_****_C0IRG8_9ERIC);_contains_Interpro_domain(s)__IPR016455__Xyloglucan_endotransglucosylase/hydrolase_
Solyc03g093110	3.69684	61.6019	4.05861	5e-05	0.000379504	yes	GO:0016798,GO:0016762	Xyloglucan_endotransglucosylase/hydrolase_9_(AHRD_V1_****_C0IRG8_9ERIC);_contains_Interpro_domain(s)__IPR016455__Xyloglucan_endotransglucosylase/hydrolase_
Solyc03g093120	5.66155	119.861	4.40403	5e-05	0.000379504	yes	GO:0016798,GO:0016762	Xyloglucan_endotransglucosylase/hydrolase_9_(AHRD_V1_****_C0IRG8_9ERIC);_contains_Interpro_domain(s)__IPR016455__Xyloglucan_endotransglucosylase/hydrolase_
Solyc03g093130	5.70414	117.249	4.36142	5e-05	0.000379504	yes	GO:0016798,GO:0016762	Xyloglucan_endotransglucosylase/hydrolase_9_(AHRD_V1_****_C0IRG8_9ERIC);_contains_Interpro_domain(s)__IPR016455__Xyloglucan_endotransglucosylase/hydrolase__IPR008263__Glycoside_hydrolase,_family_16,_active_site_
Solyc03g093140	106.472	35.7763	-1.5734	5e-05	0.000379504	yes	GO:0005351,GO:0015169	MFS_family_major_facilitator_transporter_glycerol-3-phosphate_cation_symporter_(AHRD_V1_****_C9PNR4_9PAST);_contains_Interpro_domain(s)__IPR016196__Major_facilitator_superfamily,_general_substrate_transporter_
Solyc03g093180	0.384954	3.22225	3.06531	0.00405	0.0179448	yes	GO:0005778	Peroxisomal_membrane_protein_11-4_(AHRD_V1_***-_PX114_ORYSJ);_contains_Interpro_domain(s)__IPR008733__Peroxisomal_biogenesis_factor_11_
Solyc03g093240	10.4107	30.776	1.56374	5e-05	0.000379504	yes	GO:0003924	GTP-binding_protein_YqeH_(AHRD_V1_**--_C6VPQ3_LACPJ);_contains_Interpro_domain(s)__IPR002917__GTP-binding_protein,_HSR1-related_
Solyc03g093250	4.50544	1.59314	-1.4998	5e-05	0.000379504	yes	GO:0005694	Structural maintenance of chromosomes 2 (AHRD V1 **-- Q52KE9_MOUSE); contains Interpro domain(s) IPR003395 RecF/RecN/SMC protein, N-terminal
Solyc03g093340	3.6694	7.60763	1.0519	0.0013	0.00681457	yes	GO:0004675	Genomic_DNA_chromosome_5_TAC_clone_K11J9_(AHRD_V1_*-*-_Q9FKH0_ARATH)
Solyc03g093360	148.378	42.3577	-1.80858	5e-05	0.000379504	yes	GO:0003676,GO:0003723,GO:0008270,GO:0000166	Wound/stress_protein_(AHRD_V1_**--_Q672Q3_SOLLC);_contains_Interpro_domain(s)__IPR001024__Lipoxygenase,_LH2_
Solyc03g093380	2.86521	1.26356	-1.18115	0.0017	0.00853977	yes	GO:0016301	Receptor_like_kinase,_RLK
Solyc03g093400	0.583779	2.87619	2.30067	5e-05	0.000379504	yes	GO:0008506	Solute_carrier_family_2,_facilitated_glucose_transporter_member_5_(AHRD_V1_***-_GTR5_SHEEP);_contains_Interpro_domain(s)__IPR003663__Sugar/inositol_transporter_
Solyc03g093450	2.64581	7.31339	1.46683	5e-05	0.000379504	yes	GO:0005515,GO:0016301	Receptor-like_protein_kinase_(AHRD_V1_****_Q9FZP2_ARATH);_contains_Interpro_domain(s)__IPR002290__Serine/threonine_protein_kinase_
Solyc03g093490	1.74233	0.642189	-1.43994	0.0023	0.0110967	yes	GO:0005515	WD-repeat protein (AHRD V1 ***- Q6V5I1_SISIR); contains Interpro domain(s) IPR011044 Quinoprotein amine dehydrogenase, beta chain-like
Solyc03g093540	19.1055	517.234	4.75875	5e-05	0.000379504	yes	GO:0005515	Ethylene responsive transcription factor 1a (AHRD V1 *-*- C0J9I9_9ROSA); contains Interpro domain(s) IPR001471 Pathogenesis-related transcriptional factor and ERF, DNA-binding
Solyc03g093550	11.7861	225.7	4.25925	5e-05	0.000379504	yes	GO:0005515,GO:0003677	Ethylene_responsive_transcription_factor_1a_(AHRD_V1_*-*-_C0J9I9_9ROSA);_contains_Interpro_domain(s)__IPR001471__Pathogenesis-related_transcriptional_factor_and_ERF,_DNA-binding_
Solyc03g093610	6.58145	18.6137	1.49989	5e-05	0.000379504	yes	GO:0016563,GO:0003700	Ethylene_responsive_transcription_factor_1b_(AHRD_V1_****_C0J9I8_9ROSA);_contains_Interpro_domain(s)__IPR001471__Pathogenesis-related_transcriptional_factor_and_ERF,_DNA-binding_
Solyc03g093690	164.828	334.317	1.02026	5e-05	0.000379504	yes	GO:0008113	Peptide_methionine_sulfoxide_reductase_msrA_(AHRD_V1_****_D2B4D8_STRRD);_contains_Interpro_domain(s)__IPR002569__Methionine_sulphoxide_reductase_A_
Solyc03g093800	6.03611	27.9269	2.20997	5e-05	0.000379504	yes	GO:0005515,GO:0016538	Unknown_Protein_(AHRD_V1)
Solyc03g094120	0.117301	0.874226	2.89779	0.01235	0.0450848	yes	GO:0006952,GO:0006915	Os03g0849800_protein_(Fragment)_(AHRD_V1_*---_Q0DLS4_ORYSJ)
Solyc03g094160	8.07278	75.6779	3.22873	5e-05	0.000379504	yes	GO:0005515,GO:0004197	Metacaspase_(AHRD_V1_***-_A8NU42_COPC7);_contains_Interpro_domain(s)__IPR011600__Peptidase_C14,_caspase_catalytic_
Solyc03g095490	5.52951	1.28772	-2.10233	5e-05	0.000379504	yes	GO:0005515,GO:0004674	Receptor_like_kinase,_RLK
Solyc03g095620	23.7747	54.4188	1.19468	5e-05	0.000379504	yes	GO:0005622	ABC-1_domain_protein_(AHRD_V1_**--_A1TWJ2_MARAV);_contains_Interpro_domain(s)__IPR004147__ABC-1_
Solyc03g095650	0.908265	7.22868	2.99255	5e-05	0.000379504	yes	GO:0016021	MLO-like_protein_17_(AHRD_V1_***-_C6EWF0_VITVI);_contains_Interpro_domain(s)__IPR004326__Mlo-related_protein_
Solyc03g095770	12.9679	105.281	3.02123	5e-05	0.000379504	yes	GO:0003700	WRKY_transcription_factor_6_(AHRD_V1_****_A7UGD3_SOLTU);_contains_Interpro_domain(s)__IPR003657__DNA-binding_WRKY_
Solyc03g095820	3.84167	1.15157	-1.73814	0.0001	0.000713249	yes	GO:0004872,GO:0042803	Cell_number_regulator_13_(AHRD_V1_**--_B6SJQ0_MAIZE);_contains_Interpro_domain(s)__IPR006461__Protein_of_unknown_function_Cys-rich_
Solyc03g095880	0.333013	1.38865	2.06004	0.0026	0.0122832	yes	GO:0005198	Unknown_Protein_(AHRD_V1)
Solyc03g095940	13.1713	3.29304	-1.99991	0.00035	0.00219871	yes	GO:0005515	LOB_domain_family_protein_(AHRD_V1_***-_D7L9U4_ARALY);_contains_Interpro_domain(s)__IPR004883__Lateral_organ_boundaries,_LOB_
Solyc03g095950	7.72525	3.35242	-1.20438	0.0016	0.00812418	yes	GO:0005515	Unknown Protein (AHRD V1)
Solyc03g095980	0.704986	10.9285	3.95436	5e-05	0.000379504	yes	GO:0003700	Transcription_factor_bHLH51_(AHRD_V1_**-*_BH051_ARATH);_contains_Interpro_domain(s)__IPR001092__Basic_helix-loop-helix_dimerisation_region_bHLH_
Solyc03g095990	27.4596	63.0772	1.19981	5e-05	0.000379504	yes	GO:0003700	Unknown_Protein_(AHRD_V1)
Solyc03g096050	0.319039	1.63577	2.35816	0.00125	0.00659094	yes	GO:0016706,GO:0009815	1-aminocyclopropane-1-carboxylate_oxidase_1_(AHRD_V1_**-*_ACCO1_SOLLC);_contains_Interpro_domain(s)__IPR005123__Oxoglutarate_and_iron-dependent_oxygenase_
Solyc03g096290	16.5366	4.79625	-1.78569	5e-05	0.000379504	yes	GO:0015250	Aquaporin-like_protein_(AHRD_V1_***-_Q8W1A9_PETHY);_contains_Interpro_domain(s)__IPR012269__Aquaporin_
Solyc03g096460	3.51672	0.790719	-2.15299	0.00245	0.0116863	yes	GO:0015193	Lipoxygenase_homology_domain-containing_protein_1_(AHRD_V1_**--_LOXH1_MOUSE);_contains_Interpro_domain(s)__IPR001024__Lipoxygenase,_LH2_
Solyc03g096550	0.292038	3.71855	3.67051	0.0022	0.0106847	yes	GO:0015193	Wound/stress_protein_(AHRD_V1_**--_Q672Q3_SOLLC);_contains_Interpro_domain(s)__IPR001024__Lipoxygenase,_LH2_
Solyc03g096730	161.993	69.4373	-1.22215	5e-05	0.000379504	yes	GO:0004475,GO:0051015	GDP-D-mannose_pyrophosphorylase_1
Solyc03g096780	5.75787	19.8337	1.78435	0.00235	0.0112829	yes	GO:0008270	Unknown_Protein_(AHRD_V1)
Solyc03g096850	92.0258	221.947	1.2701	5e-05	0.000379504	yes	GO:0005515,GO:0046872	Genomic_DNA_chromosome_5_P1_clone_MKP11_(AHRD_V1_**--_Q9FFJ2_ARATH);_contains_Interpro_domain(s)__IPR001478__PDZ/DHR/GLGF_
Solyc03g096890	0.772377	0.142169	-2.4417	5e-05	0.000379504	yes	GO:0006468	Serine/threonine_kinase_(AHRD_V1_*-*-_C4Q278_SCHMA);_contains_Interpro_domain(s)__IPR002290__Serine/threonine_protein_kinase_
Solyc03g097050	9.17256	127.979	3.80244	5e-05	0.000379504	yes	GO:0016759	Cellulose_synthase-like_protein_(AHRD_V1_****_B9IPJ4_POPTR);_contains_Interpro_domain(s)__IPR005150__Cellulose_synthase_
Solyc03g097100	7.02595	20.5206	1.54631	5e-05	0.000379504	yes	GO:0005509	Calmodulin_(AHRD_V1_***-_B6UHC3_MAIZE);_contains_Interpro_domain(s)__IPR003299__Flagellar_calcium-binding_protein_(calflagin)_
Solyc03g097170	6.31982	30.3398	2.26325	5e-05	0.000379504	yes	GO:0004022	Cinnamoyl-CoA_reductase-like_protein_(AHRD_V1_***-_Q9M0B3_ARATH);_contains_Interpro_domain(s)__IPR016040__NAD(P)-binding_domain_
Solyc03g097320	0.883728	3.47456	1.97516	5e-05	0.000379504	yes	GO:0005515	RNA_polymerase_sigma-70_factor_(AHRD_V1_***-_B0C890_ACAM1);_contains_Interpro_domain(s)__IPR013325__RNA_polymerase_sigma_factor,_region_2_
Solyc03g097530	0.628637	8.74061	3.79744	5e-05	0.000379504	yes	GO:0005524	TPD1 (AHRD V1 ***- Q6TLJ2_ARATH)
Solyc03g097560	17.2549	35.4918	1.04048	5e-05	0.000379504	yes	GO:0016021	MtN3-like_protein_(AHRD_V1_**--_B4FBY7_MAIZE);_contains_Interpro_domain(s)__IPR018179__RAG1-activating_protein_1_homologue_
Solyc03g097580	41.9869	5.36119	-2.96931	5e-05	0.000379504	yes	GO:0016021	MtN3-like_protein_(AHRD_V1_**--_Q9LUE3_ARATH);_contains_Interpro_domain(s)__IPR018179__RAG1-activating_protein_1_homologue_
Solyc03g097600	1.75239	11.1707	2.67232	5e-05	0.000379504	yes	GO:0016021	MtN3-like_protein_(AHRD_V1_**--_Q9LUE3_ARATH);_contains_Interpro_domain(s)__IPR018179__RAG1-activating_protein_1_homologue_
Solyc03g097640	53.316	24.1441	-1.1429	0.0002	0.00134401	yes	GO:0015450	Mitochondrial_import_inner_membrane_translocase_subunit_Tim8_(AHRD_V1_***-_B6SQH6_MAIZE);_contains_Interpro_domain(s)__IPR004217__Mitochondrial_inner_membrane_translocase_complex,_Tim8/9/10/13-zinc_finger-like_
Solyc03g097650	5.9305	1.74331	-1.76633	0.00015	0.00103404	yes	GO:0003700	NAC_domain_transcription_factor_(AHRD_V1_****_Q4U0D4_WHEAT);_contains_Interpro_domain(s)__IPR003441__No_apical_meristem_(NAM)_protein_
Solyc03g097670	34.1972	12.8531	-1.41176	5e-05	0.000379504	yes	GO:0005524	ATP_binding_protein_(AHRD_V1_**--_D7LS09_ARALY);_contains_Interpro_domain(s)__IPR003594__ATP-binding_region,_ATPase-like_
Solyc03g097700	33.7734	88.2709	1.38605	5e-05	0.000379504	yes	GO:0008171,GO:0046983	O-methyltransferase_(AHRD_V1_***-_A5HJZ9_VITVI);_contains_Interpro_domain(s)__IPR016461__O-methyltransferase,_COMT,_eukaryota_
Solyc03g097750	30.9725	12.445	-1.31542	5e-05	0.000379504	yes	GO:0005515,GO:0005048	Translocon-associated_protein_subunit_beta_(AHRD_V1_*-*-_D3BIF7_POLPA);_contains_Interpro_domain(s)__IPR008856__Translocon-associated_beta_
Solyc03g097820	1.4697	0.454264	-1.69392	0.00765	0.0306139	yes	GO:0003700	Transcription_factor_(AHRD_V1_*-**_D6MKM4_9ASPA);_contains_Interpro_domain(s)__IPR011598__Helix-loop-helix_DNA-binding_
Solyc03g097920	39.2928	97.6768	1.31375	5e-05	0.000379504	yes	GO:0008545	Mitogen-activated_protein_kinase_kinase_(AHRD_V1_****_D7NPU9_CAPAN);_contains_Interpro_domain(s)__IPR002290__Serine/threonine_protein_kinase_
Solyc03g097990	16.5237	41.4826	1.32797	5e-05	0.000379504	yes	GO:0042802,GO:0004725	RNA_polymerase_II_subunit_A_C-terminal_domain_phosphatase_SSU72_(AHRD_V1_****_C1BX60_ESOLU);_contains_Interpro_domain(s)__IPR006811__RNA_polymerase_II_subunit_A_
Solyc03g098010	5.84673	1.28122	-2.19011	0.0001	0.000713249	yes	GO:0004722	Acid_phosphatase_(AHRD_V1_****_B9XQU4_9BACT);_contains_Interpro_domain(s)__IPR004843__Metallophosphoesterase_
Solyc03g098100	13.663	1.74078	-2.97247	5e-05	0.000379504	yes	GO:0055114	Reductase_2_(AHRD_V1_***-_Q6TY50_HYDMC);_contains_Interpro_domain(s)__IPR020471__Aldo/keto_reductase_subgroup_
Solyc03g098200	0.171568	0.607167	1.82331	0.0051	0.0218475	yes	GO:0003700	Homeobox-leucine_zipper_protein_PROTODERMAL_FACTOR_2_(AHRD_V1_****_PDF2_ARATH);_contains_Interpro_domain(s)__IPR002913__Lipid-binding_START_
Solyc03g098240	340.029	797.692	1.23017	5e-05	0.000379504	yes	GO:0004351,GO:0005516	Glutamate_decarboxylase_(AHRD_V1_****_B6TV07_MAIZE);_contains_Interpro_domain(s)__IPR010107__Glutamate_decarboxylase_
Solyc03g098480	2.79265	5.86902	1.07149	0.0055	0.0232884	yes	GO:0005515	Unknown_Protein_(AHRD_V1)
Solyc03g098660	1.75226	35.8236	4.35362	5e-05	0.000379504	yes	GO:0030001	FIP1_(AHRD_V1_**--_B6TFD3_MAIZE);_contains_Interpro_domain(s)__IPR004182__GRAM_
Solyc03g098730	5.41838	148.82	4.77956	5e-05	0.000379504	yes	GO:0004866	Kunitz_trypsin_inhibitor_(AHRD_V1_***-_B8Y888_TOBAC);_contains_Interpro_domain(s)__IPR011065__Kunitz_inhibitor_ST1-like_
Solyc03g098740	5.34018	31.8832	2.57784	5e-05	0.000379504	yes	GO:0004867,GO:0015066	Kunitz_trypsin_inhibitor_(AHRD_V1_****_B8Y888_TOBAC);_contains_Interpro_domain(s)__IPR011065__Kunitz_inhibitor_ST1-like_
Solyc03g098750	77.4069	161.175	1.0581	5e-05	0.000379504	yes	GO:0004867,GO:0015066	Unknown_Protein_(AHRD_V1)
Solyc03g110980	5.27547	0.892665	-2.56311	5e-05	0.000379504	yes	GO:0004550	Unknown_Protein_(AHRD_V1)
Solyc03g111050	6.78586	15.1849	1.16203	5e-05	0.000379504	yes	GO:0003723	Plastid_RNA-binding_protein_(AHRD_V1_**--_D6QX33_NICBE);_contains_Interpro_domain(s)__IPR003029__Ribosomal_protein_S1,_RNA_binding_domain_
Solyc03g111100	7.61614	27.1945	1.83618	5e-05	0.000379504	yes	GO:0016564	AtIII18x5-like_protein_(Fragment)_(AHRD_V1_*-*-_D9YU68_ARAHA)
Solyc03g111260	13.8478	41.3162	1.57705	5e-05	0.000379504	yes	GO:0003824	Metallo-beta-lactamase_family_protein_(AHRD_V1_*-*-_A3ERL5_9BACT);_contains_Interpro_domain(s)__IPR001279__Beta-lactamase-like_
Solyc03g111280	0.1493	0.711424	2.25249	0.01005	0.0381842	yes	GO:0019825	Cytochrome_P450
Solyc03g111290	0.591941	3.2696	2.46559	0.0001	0.000713249	yes	GO:0019825	Cytochrome_P450
Solyc03g111300	0.420759	3.24006	2.94495	5e-05	0.000379504	yes	GO:0019825	Cytochrome_P450
Solyc03g111310	162.21	345.31	1.09003	5e-05	0.000379504	yes	GO:0019825	AKIN_gamma_(AHRD_V1_**--_Q7XYY0_MEDTR);_contains_Interpro_domain(s)__IPR000644__Cystathionine_beta-synthase,_core_
Solyc03g111320	66.2801	162.014	1.28947	5e-05	0.000379504	yes	GO:0005515	Exocyst_complex_protein_EXO70_(AHRD_V1_*---_EXO70_KLULA);_contains_Interpro_domain(s)__IPR004140__Exo70_exocyst_complex_subunit_
Solyc03g111380	7.32586	2.68328	-1.449	5e-05	0.000379504	yes	GO:0005200	Tubulin_beta-1_chain_(AHRD_V1_***-_C1BSD0_9MAXI);_contains_Interpro_domain(s)__IPR002454__Gamma_tubulin_
Solyc03g111400	1.29224	0.186444	-2.79306	0.0044	0.0192708	yes	GO:0005345,GO:0015211	Xanthine/uracil_permease_family_protein_(AHRD_V1_***-_D7L9S9_ARALY);_contains_Interpro_domain(s)__IPR006043__Xanthine/uracil/vitamin_C_permease_
Solyc03g111550	42.4895	125.618	1.56386	5e-05	0.000379504	yes	GO:0004091	GDSL_esterase/lipase_At3g48460_(AHRD_V1_***-_GDL57_ARATH);_contains_Interpro_domain(s)__IPR001087__Lipase,_GDSL_
Solyc03g111610	6.0351	28.8748	2.25836	5e-05	0.000379504	yes	GO:0005515,GO:0016787	HAD-superfamily_hydrolase_subfamily_IA_variant_3_containing_protein_expressed_(AHRD_V1_****_Q10I42_ORYSJ);_contains_Interpro_domain(s)__IPR005834__Haloacid_dehalogenase-like_hydrolase_
Solyc03g111680	0.915198	0.162893	-2.49016	0.00015	0.00103404	yes	GO:0009360,GO:0017111,GO:0006260	DNA_polymerase_III_gamma/tau_subunit_(AHRD_V1_*-*-_B0JGE9_MICAN);_contains_Interpro_domain(s)__IPR012763__DNA_polymerase_III,_subunit_gamma/_tau_
Solyc03g111710	63.5877	285.958	2.16898	5e-05	0.000379504	yes	GO:0006351	Speckle-type POZ protein (AHRD V1 *--- SPOP_XENTR); contains Interpro domain(s) IPR000197 Zinc finger, TAZ-type
Solyc03g111730	15.6761	3.27324	-2.25977	5e-05	0.000379504	yes	GO:0004197	Cathepsin_B-like_cysteine_proteinase_(AHRD_V1_**-*_CYSP_SCHMA);_contains_Interpro_domain(s)__IPR013128__Peptidase_C1A,_papain_
Solyc03g111800	2.10569	4.45124	1.07992	0.0082	0.0323821	yes	GO:0004675	Receptor_like_kinase,_RLK
Solyc03g111810	7.48289	1.49185	-2.32649	5e-05	0.000379504	yes	GO:0004675	Sieve_element-occluding_protein_3_(AHRD_V1_**--_B5THF7_MEDTR)
Solyc03g111970	13.041	89.4236	2.7776	5e-05	0.000379504	yes	GO:0019825	Cytochrome_P450
Solyc03g112010	1.06831	6.63411	2.63457	5e-05	0.000379504	yes	GO:0019825	Cytochrome_P450
Solyc03g112030	0.228175	3.25187	3.83306	5e-05	0.000379504	yes	GO:0019825	Cytochrome_P450
Solyc03g112060	3.73315	8.29887	1.15252	5e-05	0.000379504	yes	GO:0051539,GO:0008047,GO:0042803	Quinolinate_synthase_A_(AHRD_V1_*-*-_NADA_CYAP4);_contains_Interpro_domain(s)__IPR003808__Fe-S_metabolism_associated_SufE_
Solyc03g112150	67.1415	166.979	1.31439	5e-05	0.000379504	yes	GO:0003746	Elongation_factor_Tu_(AHRD_V1_****_D7MFK2_ARALY);_contains_Interpro_domain(s)__IPR004541__Translation_elongation_factor_EFTu/EF1A,_bacterial_and_organelle_
Solyc03g112200	39.7913	98.7794	1.31176	5e-05	0.000379504	yes	GO:0046910	Unknown_Protein_(AHRD_V1)
Solyc03g112310	6.50737	22.94	1.81772	5e-05	0.000379504	yes	GO:0005515,GO:0004675	Receptor_like_kinase,_RLK
Solyc03g112340	21.7633	126.452	2.53862	5e-05	0.000379504	yes	GO:0004842	Ring_H2_finger_protein_(AHRD_V1_*-*-_D9ZHD8_HYPPE);_contains_Interpro_domain(s)__IPR018957__Zinc_finger,_C3HC4_RING-type_
Solyc03g112390	9.06452	1.03088	-3.13635	5e-05	0.000379504	yes	GO:0003677,GO:0045449	Myb_transcription_factor_(AHRD_V1_*---_D6BV29_ORYSJ);_contains_Interpro_domain(s)__IPR015495__Myb_transcription_factor_
Solyc03g112580	5.9592	2.29312	-1.37781	5e-05	0.000379504	yes	GO:0004674,GO:0001653	Receptor_like_kinase,_RLK
Solyc03g112620	7.19106	1.48062	-2.28	5e-05	0.000379504	yes	GO:0003700	Carboxyl-terminal_proteinase_(AHRD_V1_***-_B4FXN3_MAIZE);_contains_Interpro_domain(s)__IPR004314__Protein_of_unknown_function_DUF239,_plant_
Solyc03g112630	4.24459	1.68181	-1.33561	0.0011	0.00590723	yes	GO:0003700	Fas-associated_factor_1-like_protein_(AHRD_V1_*---_Q5DJU1_CAPAN);_contains_Interpro_domain(s)__IPR006577__UAS_
Solyc03g112640	15.0263	30.313	1.01244	5e-05	0.000379504	yes	GO:0008526	CRAL/TRIO_domain_containing_protein_(AHRD_V1_**--_B6UD95_MAIZE);_contains_Interpro_domain(s)__IPR001251__Cellular_retinaldehyde-binding/triple_function,_C-terminal_
Solyc03g112700	8.52576	32.1302	1.91403	5e-05	0.000379504	yes	GO:0005516	Calmodulin-binding_protein_(AHRD_V1_**-*_D7L4F9_ARALY);_contains_Interpro_domain(s)__IPR012442__Protein_of_unknown_function_DUF1645_
Solyc03g112790	1.02977	0.145465	-2.82358	0.003	0.0138678	yes	GO:0015038	Genomic_DNA_chromosome_5_TAC_clone_K6A12_(AHRD_V1_***-_Q9FGR6_ARATH)
Solyc03g112860	5.29349	11.2055	1.08191	0.0004	0.00247194	yes	GO:0003735,GO:0005515	S-ribonuclease_binding_protein_SBP1_(Fragment)_(AHRD_V1_**--_Q9M5Q3_PETHY)
Solyc03g112880	4.4356	0.568992	-2.96265	5e-05	0.000379504	yes	GO:0005515,GO:0030247	Fasciclin-like_arabinogalactan_protein_9_(AHRD_V1_***-_A9XTL4_GOSHI);_contains_Interpro_domain(s)__IPR000782__FAS1_domain_
Solyc03g113070	2.82691	6.09226	1.10775	0.0029	0.0134717	yes	GO:0042626	ATP-binding cassette (ABC) transporter 17 (AHRD V1 *-*- Q4H493_RAT)
Solyc03g113090	1.73132	0.15715	-3.46166	0.0008	0.0045146	yes	GO:0016887	Genomic_DNA_chromosome_5_TAC_clone_K19B1_(AHRD_V1_***-_Q9FJJ1_ARATH)
Solyc03g113240	59.9064	125.004	1.06119	5e-05	0.000379504	yes	GO:0004650	Unknown_Protein_(AHRD_V1);_contains_Interpro_domain(s)__IPR009500__Protein_of_unknown_function_DUF1118_
Solyc03g113380	14.5436	41.3098	1.5061	5e-05	0.000379504	yes	GO:0006511,GO:0005622	Pentatricopeptide_repeat-containing_protein_(AHRD_V1_***-_D7KS48_ARALY);_contains_Interpro_domain(s)__IPR002625__Smr_protein/MutS2_C-terminal_
Solyc03g113420	7.80908	17.7721	1.18639	5e-05	0.000379504	yes	GO:0042936	Peptide_transporter_(AHRD_V1_**-*_A6YJX4_9MAGN);_contains_Interpro_domain(s)__IPR000109__TGF-beta_receptor,_type_I/II_extracellular_region_
Solyc03g113430	14.6709	31.7386	1.11328	5e-05	0.000379504	yes	GO:0042936	Peptide_transporter_(AHRD_V1_**-*_A6YJX4_9MAGN);_contains_Interpro_domain(s)__IPR000109__TGF-beta_receptor,_type_I/II_extracellular_region_
Solyc03g113450	1.36347	0.629962	-1.11394	0.0138	0.0493478	yes	GO:0004675	Receptor_like_kinase,_RLK
Solyc03g113480	0.607268	28.524	5.5537	5e-05	0.000379504	yes	GO:0003824	Unknown_Protein_(AHRD_V1)
Solyc03g113510	0.345307	1.22175	1.823	0.01155	0.0427088	yes	GO:0004812	Contig_An16c0080_complete_genome_(AHRD_V1_***-_A2R766_ASPNC)
Solyc03g113620	281.261	125.309	-1.16642	5e-05	0.000379504	yes	GO:0003700	MYB_transcription_factor_(AHRD_V1_****_B2CZJ3_CAPAN);_contains_Interpro_domain(s)__IPR006447__Myb-like_DNA-binding_region,_SHAQKYF_class_
Solyc03g113680	9.62566	1.22596	-2.97298	5e-05	0.000379504	yes	GO:0005488	Microtubule-associated_protein_TORTIFOLIA1_(AHRD_V1_**--_B6SS76_MAIZE);_contains_Interpro_domain(s)__IPR011989__Armadillo-like_helical_
Solyc03g113850	3.92246	0.759137	-2.36933	0.00025	0.00163768	yes	GO:0000166	Guanine_nucleotide-binding_protein_subunit_beta_(AHRD_V1_*--*_GBB_DICDI);_contains_Interpro_domain(s)__IPR017986__WD40_repeat,_region_
Solyc03g113880	2.63746	0.265138	-3.31433	0.0003	0.00192126	yes	GO:0006284,GO:0006281	Endonuclease_III_(AHRD_V1_*---_D3L1Y1_9BACT);_contains_Interpro_domain(s)__IPR003265__HhH-GPD_domain_
Solyc03g113910	4.56616	0.519401	-3.13606	0.0057	0.0240066	yes	GO:0051787,GO:0004569	Gibberellin-regulated_protein_2_(AHRD_V1_*---_B6SKV6_MAIZE);_contains_Interpro_domain(s)__IPR003854__Gibberellin_regulated_protein_
Solyc03g113980	1.49365	10.8337	2.85862	5e-05	0.000379504	yes	GO:0005516	Calmodulin-binding_protein_(AHRD_V1_****_Q9FKL6_ARATH);_contains_Interpro_domain(s)__IPR012416__Calmodulin_binding_protein-like_
Solyc03g114030	90.722	30.4758	-1.57379	5e-05	0.000379504	yes	GO:0015229	Nucleobase_ascorbate_transporter_(AHRD_V1_**-*_B9I369_POPTR);_contains_Interpro_domain(s)__IPR006043__Xanthine/uracil/vitamin_C_permease_
Solyc03g114100	7.51524	24.1356	1.68327	0.0009	0.00497797	yes	GO:0008270	AT3g15630/MSJ11_3_(AHRD_V1_***-_Q9LW16_ARATH)
Solyc03g114160	0.624595	14.8491	4.57131	5e-05	0.000379504	yes	GO:0004842	U-box_domain-containing_protein_(AHRD_V1_***-_D7KBV1_ARALY);_contains_Interpro_domain(s)__IPR011989__Armadillo-like_helical_
Solyc03g114180	1.1141	9.297	3.06089	5e-05	0.000379504	yes	GO:0016757	UDP-glucosyltransferase_HvUGT5876_(AHRD_V1_***-_D3WYW1_HORVD);_contains_Interpro_domain(s)__IPR002213__UDP-glucuronosyl/UDP-glucosyltransferase_
Solyc03g114210	2.52353	13.4401	2.41303	5e-05	0.000379504	yes	GO:0004708	Protein_kinase_(AHRD_V1_****_Q9FGB1_ARATH);_contains_Interpro_domain(s)__IPR015783__ATMRK_serine/threonine_protein_kinase-like_
Solyc03g114240	0.547772	0.158636	-1.78786	0.0133	0.0478979	yes	GO:0004650	BURP_domain-containing_protein_(Fragment)_(AHRD_V1_*---_C1PI55_ARATH);_contains_Interpro_domain(s)__IPR004873__BURP_
Solyc03g114350	1.18183	6.97688	2.56156	5e-05	0.000379504	yes	GO:0030604,GO:0004412	Unknown_Protein_(AHRD_V1);_contains_Interpro_domain(s)__IPR012442__Protein_of_unknown_function_DUF1645_
Solyc03g114600	1.39418	25.0362	4.16652	5e-05	0.000379504	yes	GO:0050291	LAG1_longevity_assurance_homolog_2_(AHRD_V1_**--_C1BLI2_OSMMO);_contains_Interpro_domain(s)__IPR006634__TRAM,_LAG1_and_CLN8_homology_
Solyc03g114640	10.8605	21.8199	1.00655	5e-05	0.000379504	yes	GO:0006508	Signal_peptide_peptidase_SppA_type_(AHRD_V1_***-_Q01NK5_SOLUE);_contains_Interpro_domain(s)__IPR004635__Peptidase_S49,_SppA_
Solyc03g114690	2.99565	1.08191	-1.46929	0.0001	0.000713249	yes	GO:0000166	Wd-40_repeat-containing_protein_(AHRD_V1_*---_B8C836_THAPS);_contains_Interpro_domain(s)__IPR017986__WD40_repeat,_region_
Solyc03g114710	7.28566	23.7439	1.70443	5e-05	0.000379504	yes	GO:0080044	Glucosyltransferase_(AHRD_V1_****_B5MGN9_PHYAM);_contains_Interpro_domain(s)__IPR002213__UDP-glucuronosyl/UDP-glucosyltransferase_
Solyc03g114730	36.8421	13.2703	-1.47315	5e-05	0.000379504	yes	GO:0005515,GO:0003700	Os03g0169000_protein_(Fragment)_(AHRD_V1_***-_Q0DUS7_ORYSJ);_contains_Interpro_domain(s)__IPR004348__Protein_of_unknown_function_DUF246,_plant_
Solyc03g114750	4.52499	11.7364	1.37501	0.00015	0.00103404	yes	GO:0005515,GO:0003700	Unknown_Protein_(AHRD_V1)
Solyc03g114800	4.0766	0.919401	-2.1486	0.0003	0.00192126	yes	GO:0080118	Sulfotransferase_family_protein_(AHRD_V1_****_D7LZW5_ARALY);_contains_Interpro_domain(s)__IPR000863__Sulfotransferase_
Solyc03g115050	4.20111	0.789964	-2.41091	5e-05	0.000379504	yes	GO:0005515,GO:0003697	Single-stranded_DNA-binding_replication_protein_A_large_subunit_(AHRD_V1_****_D2V0Z2_NAEGR);_contains_Interpro_domain(s)__IPR004591__Replication_factor-a_protein_1_Rpa1_
Solyc03g115060	0.849069	1.93719	1.19001	0.00775	0.0309264	yes	GO:0005515,GO:0003697	Unknown_Protein_(AHRD_V1)
Solyc03g115070	3.35383	7.86848	1.23027	5e-05	0.000379504	yes	GO:0005515	Exocyst_complex_component_7_(AHRD_V1_*---_EXOC7_DROME);_contains_Interpro_domain(s)__IPR004140__Exo70_exocyst_complex_subunit_
Solyc03g115120	2.25173	0.452296	-2.3157	0.0008	0.0045146	yes	GO:0001671	Chaperone_protein_dnaJ_(AHRD_V1_***-_A8BQ93_GIALA);_contains_Interpro_domain(s)__IPR015609__Molecular_chaperone,_heat_shock_protein,_Hsp40,_DnaJ_
Solyc03g115160	1.08493	0.181178	-2.58212	0.00115	0.00614567	yes	GO:0031078	PHD-finger_family_protein_expressed_(AHRD_V1_*-*-_Q2QSD0_ORYSJ)
Solyc03g115200	20.9303	3.0871	-2.76127	5e-05	0.000379504	yes	GO:0031078	Glucan_endo-1_3-beta-glucosidase_1_(AHRD_V1_*-*-_B6TW10_MAIZE);_contains_Interpro_domain(s)__IPR012946__X8_
Solyc03g115220	19.4676	53.2916	1.45283	5e-05	0.000379504	yes	GO:0019825	Cytochrome_P450
Solyc03g115230	116.41	345.266	1.5685	5e-05	0.000379504	yes	GO:0019538,GO:0005524,GO:0017111	ClpB_chaperone_(AHRD_V1_***-_D6QXI5_TRYCR);_contains_Interpro_domain(s)__IPR013093__ATPase_associated_with_various_cellular_activities,_AAA-2_
Solyc03g115260	5.45511	1.00352	-2.44253	5e-05	0.000379504	yes	GO:0005515	Unknown Protein (AHRD V1)
Solyc03g115610	1.21832	7.27997	2.57904	5e-05	0.000379504	yes	GO:0042803	Receptor_like_kinase,_RLK
Solyc03g115710	1.40201	2.91678	1.05687	0.003	0.0138678	yes	GO:0006468	Pto-like,_Serine/threonine_kinase_protein,_resistance_protein
Solyc03g115740	43.2661	104.297	1.26938	5e-05	0.000379504	yes	GO:0033843	Alpha-1_6-xylosyltransferase_(AHRD_V1_**-*_Q5TIN5_VITVI);_contains_Interpro_domain(s)__IPR008630__Galactosyl_transferase_
Solyc03g115770	23.7428	87.8581	1.88769	5e-05	0.000379504	yes	GO:0030528,GO:0010843	Timing_of_CAB_expression-like
Solyc03g115820	65.7876	149.68	1.18599	5e-05	0.000379504	yes	GO:0005515	Ribulose-5-phosphate-3-epimerase_(AHRD_V1_***-_Q8S4X2_PEA);_contains_Interpro_domain(s)__IPR000056__Ribulose-phosphate_3-epimerase_
Solyc03g115890	4.60681	0.575708	-3.00036	5e-05	0.000379504	yes	GO:0005199	Expansin_(AHRD_V1_***-_Q9FVG9_SOLLC);_contains_Interpro_domain(s)__IPR007112__Expansin_45,_endoglucanase-like__IPR007117__Pollen_allergen/expansin,_C-terminal_
Solyc03g115920	29.8868	60.8569	1.02591	0.0001	0.000713249	yes	GO:0008270	Zinc_finger_protein-like_protein_(AHRD_V1_**--_Q1PEQ5_ARATH);_contains_Interpro_domain(s)__IPR002867__Zinc_finger,_C6HC-type_
Solyc03g115930	6.03624	14.4183	1.25618	0.0013	0.00681457	yes	GO:0005509	Calmodulin-like_protein_(AHRD_V1_*-*-_B6TXW9_MAIZE);_contains_Interpro_domain(s)__IPR011992__EF-Hand_type_
Solyc03g115940	45.0077	15.259	-1.56052	5e-05	0.000379504	yes	GO:0005515,GO:0003700	Dof_zinc_finger_protein_(AHRD_V1_***-_C4B6D7_IPOBA);_contains_Interpro_domain(s)__IPR003851__Zinc_finger,_Dof-type_
Solyc03g116030	12.4091	27.7257	1.15983	5e-05	0.000379504	yes	GO:0005515	E3_ubiquitin-protein_ligase_MARCH3_(AHRD_V1_*---_MARH3_MOUSE);_contains_Interpro_domain(s)__IPR011016__Zinc_finger,_RING-CH-type_
Solyc03g116100	2.94607	11.9739	2.02303	5e-05	0.000379504	yes	GO:0003700	MYB_transcription_factor_(AHRD_V1_**-*_Q6R036_ARATH);_contains_Interpro_domain(s)__IPR015495__Myb_transcription_factor_
Solyc03g116480	2.59022	15.7423	2.6035	5e-05	0.000379504	yes	GO:0008152	F-box_family_protein_(AHRD_V1_**--_B9GZP5_POPTR);_contains_Interpro_domain(s)__IPR015915__Kelch-type_beta_propeller_
Solyc03g116500	2.09591	0.664111	-1.65808	0.00025	0.00163768	yes	GO:0005975	Polygalacturonase_(AHRD_V1_***-_Q9M7D3_SOLLC);_contains_Interpro_domain(s)__IPR000743__Glycoside_hydrolase,_family_28_
Solyc03g116510	5.43234	135.019	4.63544	5e-05	0.000379504	yes	GO:0005975	Unknown_Protein_(AHRD_V1)
Solyc03g116530	54.353	22.7665	-1.25545	5e-05	0.000379504	yes	GO:0004462	Glyoxalase/bleomycin_resistance_protein/dioxygenase_(AHRD_V1_***-_Q2HVV5_MEDTR);_contains_Interpro_domain(s)__IPR004360__Glyoxalase/bleomycin_resistance_protein/dioxygenase_
Solyc03g116630	11.6383	24.6332	1.08172	5e-05	0.000379504	yes	GO:0005515,GO:0004630	Unknown_Protein_(AHRD_V1)
Solyc03g116680	40.654	102.717	1.3372	5e-05	0.000379504	yes	GO:0005634,GO:0003677	Methyl_binding_domain_protein_(Fragment)_(AHRD_V1_*---_B9HAA5_POPTR);_contains_Interpro_domain(s)__IPR001739__Methyl-CpG_DNA_binding_
Solyc03g116690	0.729298	6.01129	3.04309	0.00035	0.00219871	yes	GO:0009055	Blue_copper_protein_(AHRD_V1_**--_D1MWY8_CITLA);_contains_Interpro_domain(s)__IPR003245__Plastocyanin-like_
Solyc03g116700	3.21534	108.49	5.07645	5e-05	0.000379504	yes	GO:0005515	Blue_copper_protein_(AHRD_V1_**--_D1MWY8_CITLA);_contains_Interpro_domain(s)__IPR003245__Plastocyanin-like_
Solyc03g116710	5.35508	12.1906	1.18678	0.0001	0.000713249	yes	GO:0005515	GTP_binding_protein_(AHRD_V1_***-_B6TE93_MAIZE);_contains_Interpro_domain(s)__IPR007612__Protein_of_unknown_function_DUF567_
Solyc03g116770	3.87637	0.511208	-2.92272	0.00065	0.00377042	yes	GO:0005515,GO:0004674	DNA-binding_protein-like_protein_(AHRD_V1_***-_Q9LKB6_ARATH)
Solyc03g116870	18.2951	47.3189	1.37096	5e-05	0.000379504	yes	GO:0008152	Glycosyl_transferase_family_9_(AHRD_V1_***-_A0YHY3_LYNSP)
Solyc03g116890	2.94604	80.1827	4.76644	5e-05	0.000379504	yes	GO:0005515,GO:0003700	WRKY_transcription_factor_2_(AHRD_V1_****_C0L2R9_SOLLC);_contains_Interpro_domain(s)__IPR003657__DNA-binding_WRKY_
Solyc03g116970	0.269925	1.1822	2.13084	0.00245	0.0116863	yes	GO:0016621	Sister_chromatid_cohesion_protein_pds5_(AHRD_V1_*---_PDS5_SCHPO);_contains_Interpro_domain(s)__IPR007942__Phospholipase-like,_arabidopsis_
Solyc03g117210	3.82742	20.6143	2.4292	5e-05	0.000379504	yes	GO:0005515,GO:0004674	Unknown_Protein_(AHRD_V1)
Solyc03g117270	5.92362	11.9763	1.01563	0.0004	0.00247194	yes	GO:0003677,GO:0006355	F-box_family_protein_(AHRD_V1_***-_B9HV09_POPTR);_contains_Interpro_domain(s)__IPR001810__Cyclin-like_F-box_
Solyc03g117300	12.6132	5.5722	-1.17862	5e-05	0.000379504	yes	GO:0003677,GO:0006355	Nodulin-like_protein_(AHRD_V1_***-_Q8H6R3_PONTR);_contains_Interpro_domain(s)__IPR010658__Nodulin-like_
Solyc03g117310	1.5889	8.38845	2.40038	0.00045	0.00274742	yes	GO:0003677,GO:0006355	Jp18_(AHRD_V1_***-_Q8H6R4_PONTR);_contains_Interpro_domain(s)__IPR010993__Sterile_alpha_motif_homology_
Solyc03g117330	4.44514	11.0988	1.32011	5e-05	0.000379504	yes	GO:0004818,GO:0005515	Prolyl-tRNA_synthetase_(AHRD_V1_****_Q54Q07_DICDI);_contains_Interpro_domain(s)__IPR004499__Prolyl-tRNA_synthetase,_class_IIa,_prokaryotic-type_
Solyc03g117480	89.7336	205.93	1.19843	5e-05	0.000379504	yes	GO:0009678	Pyrophosphate-energized_proton_pump_(Pyrophosphate-energized_inorganic_pyrophosphatase)_(H(+)-PPase)_(AHRD_V1_****_C7HW54_9FIRM);_contains_Interpro_domain(s)__IPR004131__Inorganic_H+_pyrophosphatase_
Solyc03g117500	11.2534	23.9351	1.08876	0.00265	0.0124746	yes	GO:0006072,GO:0005975	VQ_motif-containing_protein_(AHRD_V1_***-_D7KX58_ARALY);_contains_Interpro_domain(s)__IPR008889__VQ_
Solyc03g117540	8.64032	3.4781	-1.31278	5e-05	0.000379504	yes	GO:0008559	Multidrug_resistance_protein_ABC_transporter_family_(AHRD_V1_**--_B9I191_POPTR);_contains_Interpro_domain(s)__IPR001140__ABC_transporter,_transmembrane_region_
Solyc03g117550	0.701278	0.139647	-2.3282	0.00275	0.0128535	yes	GO:0005975,GO:0006468	Receptor_protein_kinase-like_(AHRD_V1_*-*-_Q5JN26_ORYSJ);_contains_Interpro_domain(s)__IPR002290__Serine/threonine_protein_kinase_
Solyc03g117640	1.41619	5.18079	1.87116	0.0001	0.000713249	yes	GO:0042802	Serine/threonine-protein_kinase_3_(AHRD_V1_***-_STK3_DANRE);_contains_Interpro_domain(s)__IPR002290__Serine/threonine_protein_kinase_
Solyc03g117680	16.917	70.4786	2.05871	5e-05	0.000379504	yes	GO:0008270	Transcription_regulatory_protein_SNF5_(AHRD_V1_*-*-_D3B6R9_POLPA)
Solyc03g117810	60.215	23.4333	-1.36156	5e-05	0.000379504	yes	GO:0015415	Phosphate_import_ATP-binding_protein_pstB_1_(AHRD_V1_****_B6UHM7_MAIZE);_contains_Interpro_domain(s)__IPR005670__Phosphate_transport_system_permease_protein_1_
Solyc03g117840	22.7632	5.74585	-1.98611	5e-05	0.000379504	yes	GO:0015415	Unknown_Protein_(AHRD_V1)
Solyc03g117850	11.1669	24.5008	1.13361	5e-05	0.000379504	yes	GO:0046863	Ribulose_bisphosphate_carboxylase/oxygenase_activase_(AHRD_V1_****_B6T416_MAIZE);_contains_Interpro_domain(s)__IPR003959__ATPase,_AAA-type,_core_
Solyc03g117950	24.5238	51.8162	1.07922	5e-05	0.000379504	yes	GO:0019538,GO:0005524,GO:0017111,GO:0016021	Chaperone_protein_ClpB_1_(AHRD_V1_**--_D0CK17_9SYNE);_contains_Interpro_domain(s)__IPR013093__ATPase_associated_with_various_cellular_activities,_AAA-2_
Solyc03g117980	34.703	137.876	1.99024	5e-05	0.000379504	yes	GO:0016174	Respiratory_burst_oxidase-like_protein_(AHRD_V1_****_C1IHQ9_9ROSI);_contains_Interpro_domain(s)__IPR013121__Ferric_reductase,_NAD_binding_
Solyc03g118070	4.99943	1.66565	-1.58568	0.0005	0.00301082	yes	GO:0005515,GO:0030295	5&apos-AMP-activated_protein_kinase_gamma-1_subunit_(AHRD_V1_****_Q1M178_ONCMY);_contains_Interpro_domain(s)__IPR000644__Cystathionine_beta-synthase,_core_
Solyc03g118090	5.07667	17.1344	1.75494	5e-05	0.000379504	yes	GO:0005509	Calcium-binding_mitochondrial_carrier_protein_SCaMC-1_(AHRD_V1_****_B5X2X8_SALSA);_contains_Interpro_domain(s)__IPR002113__Adenine_nucleotide_translocator_1_
Solyc03g118120	42.7986	7.89761	-2.43807	5e-05	0.000379504	yes	GO:0016757	Transferase_transferring_glycosyl_groups_(AHRD_V1_**-*_D7MH74_ARALY)
Solyc03g118240	26.4501	58.9602	1.15647	5e-05	0.000379504	yes	GO:0046406	Magnesium-protoporphyrin_ix_methyltransferase_(AHRD_V1_****_D7MGJ7_ARALY);_contains_Interpro_domain(s)__IPR010251__Magnesium_protoporphyrin_O-methyltransferase_
Solyc03g118470	2.66254	61.0711	4.51961	5e-05	0.000379504	yes	GO:0008486	Diphosphoinositol_polyphosphate_phosphohydrolase_1_(AHRD_V1_*-**_C1BIE3_ONCMY);_contains_Interpro_domain(s)__IPR000086__NUDIX_hydrolase_domain_
Solyc03g118510	21.1804	9.74972	-1.1193	5e-05	0.000379504	yes	GO:0005515,GO:0004674	Receptor_like_kinase,_RLK
Solyc03g118780	3.14841	0.224035	-3.81283	0.00085	0.00473455	yes	GO:0005515	Thaumatin-like_protein_(AHRD_V1_***-_A8IXE7_BRACM);_contains_Interpro_domain(s)__IPR001938__Thaumatin,_pathogenesis-related_
Solyc03g118810	7.16736	124.028	4.11308	5e-05	0.000379504	yes	GO:0005509	Calmodulin_(AHRD_V1_***-_D8TKN5_VOLCA);_contains_Interpro_domain(s)__IPR003299__Flagellar_calcium-binding_protein_(calflagin)_
Solyc03g118820	18.7782	39.3879	1.0687	5e-05	0.000379504	yes	GO:0015031,GO:0007264,GO:0005525,GO:0007165,GO:0005622	Ras-related_protein_Rab-25_(AHRD_V1_***-_RAB25_BOVIN);_contains_Interpro_domain(s)__IPR015595__Rab11-related_
Solyc03g119150	6.2932	58.8612	3.22545	5e-05	0.000379504	yes	GO:0005528	Peptidyl-prolyl_cis-trans_isomerase_(AHRD_V1_*-*-_B4VX45_9CYAN);_contains_Interpro_domain(s)__IPR001179__Peptidyl-prolyl_cis-trans_isomerase,_FKBP-type_
Solyc03g119230	0.505434	2.87294	2.50693	5e-05	0.000379504	yes	GO:0007018	Receptor serine/threonine kinase (AHRD V1 ***- Q9FF31_ARATH)
Solyc03g119250	14.0814	329.321	4.54763	5e-05	0.000379504	yes	GO:0005516	Calmodulin-binding_protein_(AHRD_V1_****_Q9FKL6_ARATH);_contains_Interpro_domain(s)__IPR012416__Calmodulin_binding_protein-like_
Solyc03g119320	2.74633	6.70929	1.28865	0.0044	0.0192708	yes	GO:0004872,GO:0008270	At1g67050_(Fragment)_(AHRD_V1_***-_B0FU30_ARATH)
Solyc03g119340	4.4599	12.9753	1.54068	5e-05	0.000379504	yes	GO:0004672	S-receptor_kinase-like_protein_1_(AHRD_V1_****_Q5NJB1_SENSQ);_contains_Interpro_domain(s)__IPR002290__Serine/threonine_protein_kinase_
Solyc03g119490	1.90115	0.418731	-2.18278	0.0017	0.00853977	yes	GO:0008545	Protein_kinase_(AHRD_V1_****_C4Q4E0_SCHMA);_contains_Interpro_domain(s)__IPR002290__Serine/threonine_protein_kinase_
Solyc03g119580	3.07212	6.42838	1.06522	0.0017	0.00853977	yes	GO:0003677,GO:0006355	Ethylene-responsive_transcription_factor_4_(AHRD_V1_*-*-_B6THY5_MAIZE);_contains_Interpro_domain(s)__IPR001471__Pathogenesis-related_transcriptional_factor_and_ERF,_DNA-binding_
Solyc03g119640	12.0966	31.2626	1.36984	5e-05	0.000379504	yes	GO:0005253	Aluminum-activated_malate_transporter-like_(AHRD_V1_*---_Q5Z6M4_ORYSJ);_contains_Interpro_domain(s)__IPR006214__Uncharacterised_protein_family_UPF0005_
Solyc03g119810	5.57345	17.5803	1.65732	0.0026	0.0122832	yes	GO:0003677,GO:0006355	Unknown_Protein_(AHRD_V1)
Solyc03g119840	0.669298	2.64559	1.98287	0.0013	0.00681457	yes	GO:0006950	Universal_stress_protein_family_protein_(AHRD_V1_***-_D7KDY5_ARALY);_contains_Interpro_domain(s)__IPR006016__UspA_
Solyc03g119850	0.703269	1.87759	1.41674	0.00935	0.0360023	yes	GO:0006950	Protein_LSM14_homolog_A-B_(AHRD_V1_*---_L14AB_XENLA);_contains_Interpro_domain(s)__IPR019053__FFD_and_TFG_box_motifs_
Solyc03g119980	11.7734	4.67322	-1.33304	5e-05	0.000379504	yes	GO:0004622	Lipase-like_protein_(AHRD_V1_**--_Q9M3D1_ARATH)
Solyc03g120110	1.14361	7.68519	2.74848	5e-05	0.000379504	yes	GO:0019199,GO:0004674	Serine/threonine_kinase_receptor_(AHRD_V1_****_Q7DMS5_BRANA);_contains_Interpro_domain(s)__IPR002290__Serine/threonine_protein_kinase_
Solyc03g120120	11.4882	4.27144	-1.42736	5e-05	0.000379504	yes	GO:0019199,GO:0004674	IST1_homolog_(AHRD_V1_*---_D3PJN2_9MAXI);_contains_Interpro_domain(s)__IPR005061__Protein_of_unknown_function_DUF292,_eukaryotic_
Solyc03g120290	5.31293	0.648168	-3.03507	0.00045	0.00274742	yes	GO:0005643,GO:0046907	Unknown_Protein_(AHRD_V1)
Solyc03g120310	38.6433	17.1814	-1.16937	5e-05	0.000379504	yes	GO:0009058	Glycosyl_transferase_group_1_family_protein_(AHRD_V1_*-*-_A1ZR60_9BACT);_contains_Interpro_domain(s)__IPR001296__Glycosyl_transferase,_group_1_
Solyc03g120320	6.46093	1.41885	-2.18702	5e-05	0.000379504	yes	GO:0009058	Kelch-like_protein_(AHRD_V1_*-*-_C4Q722_SCHMA);_contains_Interpro_domain(s)__IPR015915__Kelch-type_beta_propeller_
Solyc03g120410	20.8323	9.7863	-1.08999	0.00445	0.0194639	yes	GO:0005515,GO:0003700	Hypothetical_conserved_protein_(AHRD_V1_***-_Q2K5X5_RHIEC)
Solyc03g120550	89.9951	279.246	1.63362	5e-05	0.000379504	yes	GO:0080054,GO:0042936	Peptide_transporter_1_(AHRD_V1_**-*_Q7XAC3_VICFA);_contains_Interpro_domain(s)__IPR000109__TGF-beta_receptor,_type_I/II_extracellular_region_
Solyc03g120570	2.28278	13.8964	2.60584	5e-05	0.000379504	yes	GO:0016020	Proton-dependent_oligopeptide_transport_family_protein_(AHRD_V1_**--_D7L5L3_ARALY);_contains_Interpro_domain(s)__IPR000109__TGF-beta_receptor,_type_I/II_extracellular_region_
Solyc03g120710	498.521	203.312	-1.29396	5e-05	0.000379504	yes	GO:0005515	Harpin-induced_protein_(AHRD_V1_**--_B6TDG9_MAIZE);_contains_Interpro_domain(s)__IPR010847__Harpin-induced_1_
Solyc03g120810	11.2273	5.3866	-1.05956	5e-05	0.000379504	yes	GO:0007018	BY-inesin-like_protein_10_(AHRD_V1_***-_Q9AVP4_TOBAC);_contains_Interpro_domain(s)__IPR001752__Kinesin,_motor_region_
Solyc03g120890	9.95809	4.63083	-1.1046	0.00025	0.00163768	yes	GO:0005634,GO:0006355	GATA_transcription_factor_9_(AHRD_V1_*-*-_B6STZ1_MAIZE);_contains_Interpro_domain(s)__IPR016679__Transcription_factor,_GATA,_plant_
Solyc03g120980	9.73972	71.649	2.87899	5e-05	0.000379504	yes	GO:0008559	ATP-binding_cassette_transporter_(AHRD_V1_***-_D8T797_SELML);_contains_Interpro_domain(s)__IPR013525__ABC-2_type_transporter_
Solyc03g120990	1.61089	7.648	2.24723	5e-05	0.000379504	yes	GO:0004473	Malic_enzyme_(AHRD_V1_***-_O04935_SOLLC);_contains_Interpro_domain(s)__IPR012302__Malic_enzyme,_NAD-binding_
Solyc03g121050	41.1535	20.2956	-1.01985	5e-05	0.000379504	yes	GO:0006468,GO:0016998	Receptor-like_kinase_(AHRD_V1_*-*-_C0SW32_SOYBN);_contains_Interpro_domain(s)__IPR002290__Serine/threonine_protein_kinase_
Solyc03g121090	22.5333	108.786	2.27136	5e-05	0.000379504	yes	GO:0004340	Cold_induced_protein-like_(AHRD_V1_**--_Q94JH8_ORYSJ)
Solyc03g121190	0.63925	16.2922	4.67166	0.00135	0.00703745	yes	GO:0004091	Unknown_Protein_(AHRD_V1)
Solyc03g121360	90.4011	398.533	2.14029	5e-05	0.000379504	yes	GO:0042802,GO:0019904	Charged_multivesicular_body_protein_1b_(AHRD_V1_***-_B6T9W6_MAIZE);_contains_Interpro_domain(s)__IPR005024__Snf7_
Solyc03g121400	13.8237	54.9124	1.98999	5e-05	0.000379504	yes	GO:0045449	Dof_zinc_finger_protein_4_(AHRD_V1_*-*-_A5HWF3_HORVD);_contains_Interpro_domain(s)__IPR003851__Zinc_finger,_Dof-type_
Solyc03g121420	4.44688	0.401385	-3.46974	0.0003	0.00192126	yes	GO:0003824	Phosphatase_(AHRD_V1_***-_D2V497_NAEGR);_contains_Interpro_domain(s)__IPR016965__Pyridoxal_phosphate_phosphatase,_PHOSPHO2_
Solyc03g121540	12.8186	47.0391	1.87563	5e-05	0.000379504	yes	GO:0005515	Beta-galactosidase_(AHRD_V1_***-_Q9ZP11_SOLLC);_contains_Interpro_domain(s)__IPR019801__Glycoside_hydrolase,_family_35,_conserved_site__IPR001944__Glycoside_hydrolase,_family_35__IPR000922__D-galactoside/L-rhamnose_binding_SUEL_lectin_
Solyc03g121600	6.431	0.893046	-2.84824	5e-05	0.000379504	yes	GO:0046593	Choline_dehydrogenase_(AHRD_V1_***-_B0WJG6_CULQU);_contains_Interpro_domain(s)__IPR012132__Glucose-methanol-choline_oxidoreductase_
Solyc03g121620	62.9252	202.882	1.68893	5e-05	0.000379504	yes	GO:0005515,GO:0016301	Harpin-induced_protein-like_(Fragment)_(AHRD_V1_**--_D2CFH8_COFAR);_contains_Interpro_domain(s)__IPR010847__Harpin-induced_1_
Solyc03g121970	3.42608	1.25255	-1.45169	0.0027	0.0126708	yes	GO:0042802	Unknown_Protein_(AHRD_V1)
Solyc03g122130	1.33541	3.6427	1.44773	0.00135	0.00703745	yes	GO:0008891	L-lactate_dehydrogenase_(AHRD_V1_***-_C0S8Q7_PARBP);_contains_Interpro_domain(s)__IPR012133__Alpha-hydroxy_acid_dehydrogenase,_FMN-dependent_
Solyc03g122190	28.6747	104.241	1.86207	5e-05	0.000379504	yes	GO:0005515	Jasmonate_ZIM_domain_2_(AHRD_V1_**--_C7SCY2_CATRO);_contains_Interpro_domain(s)__IPR010399__Tify_
Solyc03g122340	6.87503	103.671	3.9145	5e-05	0.000379504	yes	GO:0016165	Lipoxygenase_(AHRD_V1_****_Q96574_SOLLC);_contains_Interpro_domain(s)__IPR001246__Lipoxygenase,_plant_
Solyc03g122350	3.46784	105.177	4.92265	5e-05	0.000379504	yes	GO:0004508	Cytochrome_P450
Solyc03g123370	27.116	61.4359	1.17994	5e-05	0.000379504	yes	GO:0008728	(P)ppGpp_synthetase_I_(GTP_pyrophosphokinase)_SpoT/RelA_(AHRD_V1_*--*_Q2RHV7_MOOTA);_contains_Interpro_domain(s)__IPR007685__RelA/SpoT_
Solyc03g123400	1.35165	0.427011	-1.66238	0.0032	0.0146247	yes	GO:0003700	GRAS_family_transcription_factor_(AHRD_V1_**-*_Q4VYC4_POPTR);_contains_Interpro_domain(s)__IPR005202__GRAS_transcription_factor_
Solyc03g123430	2.48674	0.331573	-2.90686	5e-05	0.000379504	yes	GO:0003677	AP2-like_ethylene-responsive_transcription_factor_At1g16060_(AHRD_V1_*-*-_AP2L1_ARATH);_contains_Interpro_domain(s)__IPR001471__Pathogenesis-related_transcriptional_factor_and_ERF,_DNA-binding_
Solyc03g123540	19.9866	46.1546	1.20744	5e-05	0.000379504	yes	GO:0005515,GO:0003677	class_II_heat_shock_protein_(AHRD_V1_***-_B6U175_MAIZE);_contains_Interpro_domain(s)__IPR002068__Heat_shock_protein_Hsp20_
Solyc03g123550	26.6221	63.8882	1.26293	0.0009	0.00497797	yes	GO:0005516	Auxin-responsive_family_protein_(AHRD_V1_*---_D7KNW5_ARALY);_contains_Interpro_domain(s)__IPR003676__Auxin_responsive_SAUR_protein_
Solyc03g123620	1.76462	22.9951	3.70389	5e-05	0.000379504	yes	GO:0005618,GO:0030599	Pectinesterase_(AHRD_V1_***-_B9GXZ7_POPTR);_contains_Interpro_domain(s)__IPR000070__Pectinesterase,_catalytic_
Solyc03g123630	607.36	141.274	-2.10406	5e-05	0.000379504	yes	GO:0005618,GO:0030599	Pectinesterase_(AHRD_V1_***-_Q564D7_SOLLC);_contains_Interpro_domain(s)__IPR000070__Pectinesterase,_catalytic_
Solyc03g123680	0.318932	3.87352	3.60233	0.0015	0.00769154	yes	GO:0008270	Ring_H2_finger_protein_(AHRD_V1_*-*-_D9ZHD8_HYPPE);_contains_Interpro_domain(s)__IPR018957__Zinc_finger,_C3HC4_RING-type_
Solyc03g123710	143.005	326.441	1.19075	5e-05	0.000379504	yes	GO:0004519	Unknown_Protein_(AHRD_V1)
Solyc03g123740	41.4864	14.2568	-1.54099	5e-05	0.000379504	yes	GO:0005515,GO:0006468	Receptor_like_kinase,_RLK
Solyc03g123780	3.70276	9.33909	1.33468	5e-05	0.000379504	yes	GO:0001653	Receptor_like_kinase,_RLK
Solyc03g124110	0.161166	32.4132	7.65189	0.0108	0.0405041	yes	GO:0016563	CRT_binding_factor_2_(AHRD_V1_***-_B3TPN7_SOLHA);_contains_Interpro_domain(s)__IPR001471__Pathogenesis-related_transcriptional_factor_and_ERF,_DNA-binding_
Solyc04g005040	7.49332	110.215	3.87858	5e-05	0.000379504	yes	GO:0004222	Matrix_metalloproteinase_(AHRD_V1_**--_B7TVN4_PINTA);_contains_Interpro_domain(s)__IPR001818__Peptidase_M10A_and_M12B,_matrixin_and_adamalysin_
Solyc04g005050	10.2467	101.045	3.30177	5e-05	0.000379504	yes	GO:0004222	Matrix_metalloproteinase_(AHRD_V1_**--_B7TVN4_PINTA);_contains_Interpro_domain(s)__IPR001818__Peptidase_M10A_and_M12B,_matrixin_and_adamalysin_
Solyc04g005060	11.2495	3.59744	-1.64481	5e-05	0.000379504	yes	GO:0004222	F3I6.9_protein_(AHRD_V1_*-*-_O48683_ARATH)
Solyc04g005070	2.50534	0.474064	-2.40185	5e-05	0.000379504	yes	GO:0080054,GO:0042936	Peptide_transporter_(AHRD_V1_**-*_A6YJX4_9MAGN);_contains_Interpro_domain(s)__IPR000109__TGF-beta_receptor,_type_I/II_extracellular_region_
Solyc04g005160	59.3505	121.225	1.03035	5e-05	0.000379504	yes	GO:0004616,GO:0042802	6-phosphogluconate_dehydrogenase_decarboxylating_(AHRD_V1_****_B9N1W3_POPTR);_contains_Interpro_domain(s)__IPR006113__6-phosphogluconate_dehydrogenase,_decarboxylating_
Solyc04g005180	1.43855	4.27787	1.57228	0.0008	0.0045146	yes	GO:0046982	2-oxoglutarate decarboxylase/ hydro-lyase/ magnesium ion binding protein (AHRD V1 **-- D7KWW2_ARALY)
Solyc04g005480	29.7351	244.952	3.04226	5e-05	0.000379504	yes	GO:0005030,GO:0034046	Unknown_Protein_(AHRD_V1)
Solyc04g005520	2.19522	0.975836	-1.16966	0.0126	0.0458028	yes	GO:0019202	Aspartate/glutamate/uridylate_kinase_family_protein_(AHRD_V1_****_D7KQN4_ARALY);_contains_Interpro_domain(s)__IPR001048__Aspartate/glutamate/uridylate_kinase_
Solyc04g005540	16.226	4.26718	-1.92696	5e-05	0.000379504	yes	GO:0006952,GO:0006915	Cc-nbs-lrr,_resistance_protein
Solyc04g005550	0.906539	7.60166	3.06787	5e-05	0.000379504	yes	GO:0006952,GO:0005515,GO:0006915	Cc-nbs-lrr,_resistance_protein
Solyc04g005610	3.21865	6.72695	1.0635	0.00425	0.0187051	yes	GO:0003700	NAC_domain_transcription_factor_(AHRD_V1_****_Q5DM36_WHEAT);_contains_Interpro_domain(s)__IPR003441__No_apical_meristem_(NAM)_protein_
Solyc04g005670	34.169	138.512	2.01925	5e-05	0.000379504	yes	GO:0003700	Kelch-like_protein_17_(AHRD_V1_*-*-_KLH17_RAT);_contains_Interpro_domain(s)__IPR015915__Kelch-type_beta_propeller_
Solyc04g007000	0.210633	11.7152	5.79751	0.0004	0.00247194	yes	GO:0003677,GO:0016564	Ethylene-responsive_transcription_factor_4_(AHRD_V1_*-**_ERF78_ARATH);_contains_Interpro_domain(s)__IPR003340__Transcriptional_factor_B3_
Solyc04g007170	6.4341	12.872	1.00042	0.00275	0.0128535	yes	GO:0005975	Unknown Protein (AHRD V1)
Solyc04g007250	0.39092	4.60892	3.55948	0.00065	0.00377042	yes	GO:0004811,GO:0009824	Unknown_Protein_(AHRD_V1)
Solyc04g007320	0.827454	7.95692	3.26546	5e-05	0.000379504	yes	GO:0030275,GO:0000166	Tir-nbs-lrr,_resistance_protein
Solyc04g007390	1.37546	10.3722	2.91473	5e-05	0.000379504	yes	GO:0046982,GO:0004674	Serine/threonine_protein_kinase_family_protein_(AHRD_V1_****_C6ZRM5_SOYBN);_contains_Interpro_domain(s)__IPR002290__Serine/threonine_protein_kinase_
Solyc04g007400	3.19108	1.39143	-1.19747	0.00955	0.0366368	yes	GO:0043621	Tropinone_reductase_II_(AHRD_V1_**--_Q6KF78_SOLTU);_contains_Interpro_domain(s)__IPR002347__Glucose/ribitol_dehydrogenase_
Solyc04g007410	13.4002	46.432	1.79287	5e-05	0.000379504	yes	GO:0043621	Os06g0731300_protein_(Fragment)_(AHRD_V1_*-*-_Q0D996_ORYSJ)
Solyc04g007470	4.61049	10.6367	1.20606	0.0003	0.00192126	yes	GO:0005622	CONSTANS-like_zinc_finger_protein_(AHRD_V1_*---_D0EP07_SOYBN);_contains_Interpro_domain(s)__IPR000315__Zinc_finger,_B-box_
Solyc04g007500	88.3248	358.64	2.02164	5e-05	0.000379504	yes	GO:0005515,GO:0004842	RING_finger_protein_(AHRD_V1_***-_Q22V07_TETTH);_contains_Interpro_domain(s)__IPR018957__Zinc_finger,_C3HC4_RING-type_
Solyc04g007580	1.0603	149.182	7.13646	5e-05	0.000379504	yes	GO:0016298,GO:0050525	cDNA_clone_J100026I16_full_insert_sequence_(AHRD_V1_**--_B7FA06_ORYSJ)
Solyc04g007620	1.04979	22.0436	4.39219	0.0001	0.000713249	yes	GO:0045454,GO:0055114	Predicted_by_genscan_and_genefinder_(AHRD_V1_***-_Q9ZU37_ARATH)
Solyc04g007650	9.99597	3.09306	-1.69231	5e-05	0.000379504	yes	GO:0044267,GO:0046488	Phosphatidylinositol-4-phosphate_5-kinase_family_protein_(AHRD_V1_***-_D7L328_ARALY);_contains_Interpro_domain(s)__IPR016034__Phosphatidylinositol-4-phosphate_5-kinase,_core,_subgroup_
Solyc04g007690	0.271886	0.892448	1.71477	0.0032	0.0146247	yes	GO:0010329,GO:0009672	Auxin_efflux_carrier_(AHRD_V1_****_D6RT11_SOLLC);_contains_Interpro_domain(s)__IPR014024__Auxin_efflux_carrier,_subgroup_
Solyc04g007880	22.9629	136.195	2.5683	5e-05	0.000379504	yes	GO:0005515,GO:0004674	Serine/threonine-protein_kinase_receptor_(AHRD_V1_****_B6T9K5_MAIZE);_contains_Interpro_domain(s)__IPR002290__Serine/threonine_protein_kinase_
Solyc04g007900	19.9269	69.5164	1.80264	5e-05	0.000379504	yes	GO:0005634,GO:0003677	Cell_number_regulator_2_(AHRD_V1_**--_B6TYV8_MAIZE);_contains_Interpro_domain(s)__IPR006461__Protein_of_unknown_function_Cys-rich_
Solyc04g007980	50.5227	141.319	1.48395	5e-05	0.000379504	yes	GO:0009815	1-aminocyclopropane-1-carboxylate_oxidase_(AHRD_V1_**-*_B6SUN2_MAIZE);_contains_Interpro_domain(s)__IPR005123__Oxoglutarate_and_iron-dependent_oxygenase_
Solyc04g008100	0.843171	14.4563	4.09972	5e-05	0.000379504	yes	GO:0005488,GO:0000151	U-box_domain-containing_protein_(AHRD_V1_***-_D7MID4_ARALY);_contains_Interpro_domain(s)__IPR003613__U_box_domain_
Solyc04g008200	3.19931	0.953421	-1.74658	5e-05	0.000379504	yes	GO:0006952,GO:0006915	Cc-nbs-lrr,_resistance_protein
Solyc04g008210	26.1577	52.459	1.00395	0.0005	0.00301082	yes	GO:0016798	Xyloglucan endotransglucosylase/hydrolase 13 (AHRD V1 **** C0IRH2_ACTDE); contains Interpro domain(s) IPR016455 Xyloglucan endotransglucosylase/hydrolase
Solyc04g008260	0.767788	2.98805	1.96042	0.00115	0.00614567	yes	GO:0004722	Acid_phosphatase_(AHRD_V1_****_B9XQU4_9BACT);_contains_Interpro_domain(s)__IPR004843__Metallophosphoesterase_
Solyc04g008290	14.406	28.9271	1.00576	5e-05	0.000379504	yes	GO:0008017	Microtubule-associated_protein_MAP65-1a_(AHRD_V1_****_C0JA45_ORYPU);_contains_Interpro_domain(s)__IPR007145__MAP65/ASE1_
Solyc04g008430	0.670889	0.222916	-1.58957	0.00385	0.0171587	yes	GO:0042802	Receptor_like_kinase,_RLK
Solyc04g008600	2.15665	0.542778	-1.99036	0.00225	0.0108741	yes	GO:0005634,GO:0008270	Chromosome_segregation_in_meiosis_protein_3_(AHRD_V1_*---_C0NYU8_AJECG);_contains_Interpro_domain(s)__IPR012923__Replication_fork_protection_component_Swi3_
Solyc04g008650	5.32091	1.36136	-1.96662	5e-05	0.000379504	yes	GO:0004674	Receptor_like_kinase,_RLK
Solyc04g008820	11.2726	3.01079	-1.90461	5e-05	0.000379504	yes	GO:0003700	HMG_transcription_factor_(Fragment)_(AHRD_V1_*--*_Q676W2_HYAOR);_contains_Interpro_domain(s)__IPR000910__High_mobility_group,_HMG1/HMG2_
Solyc04g008850	0.845798	0.208896	-2.01753	0.01275	0.0462884	yes	GO:0006508	Aspartic_proteinase_nepenthesin-1_(AHRD_V1_**--_C0JA97_9ORYZ);_contains_Interpro_domain(s)__IPR001461__Peptidase_A1_
Solyc04g008880	1.23762	0.315215	-1.97316	0.00115	0.00614567	yes	GO:0016881	UDP-N-acetylmuramoyl-tripeptide--D-alanyl-D-alanine_ligase_(AHRD_V1_****_A3DE30_CLOTH);_contains_Interpro_domain(s)__IPR005863__UDP-N-acetylmuramoyl-tripeptide-D-alanyl-D-alanine_ligase_
Solyc04g008960	3.59168	1.56984	-1.19404	0.01205	0.044202	yes	GO:0005515	FIP1_(AHRD_V1_**--_B6U778_MAIZE);_contains_Interpro_domain(s)__IPR004182__GRAM_
Solyc04g008970	4.46683	0.92816	-2.26681	5e-05	0.000379504	yes	GO:0005515	FIP1_(AHRD_V1_**--_B6U778_MAIZE);_contains_Interpro_domain(s)__IPR004182__GRAM_
Solyc04g009030	196.076	431.146	1.13677	5e-05	0.000379504	yes	GO:0004365	Glyceraldehyde-3-phosphate_dehydrogenase_(AHRD_V1_****_D7UNZ5_BRARC);_contains_Interpro_domain(s)__IPR000173__Glyceraldehyde_3-phosphate_dehydrogenase_
Solyc04g009170	5.27379	1.1376	-2.21284	5e-05	0.000379504	yes	GO:0008270	RING_finger_protein_44_(AHRD_V1_*-*-_RNF44_MOUSE);_contains_Interpro_domain(s)__IPR018957__Zinc_finger,_C3HC4_RING-type_
Solyc04g009270	0.493624	2.0122	2.02729	0.00795	0.0315588	yes	GO:0006915	Cc-nbs, resistance protein fragment
Solyc04g009370	9.42566	19.0621	1.01604	0.0002	0.00134401	yes	GO:0004400	Homology_to_unknown_gene_(AHRD_V1_*-*-_Q013I8_OSTTA)
Solyc04g009380	7.28319	20.8327	1.51621	5e-05	0.000379504	yes	GO:0008270	Palmitoyltransferase_PFA4_(AHRD_V1_*-*-_B6TA04_MAIZE);_contains_Interpro_domain(s)__IPR001594__Zinc_finger,_DHHC-type_
Solyc04g009440	11.6537	43.9755	1.91592	5e-05	0.000379504	yes	GO:0003700,GO:0016563	NAC_domain_protein_(AHRD_V1_***-_Q6RH27_SOLLC);_contains_Interpro_domain(s)__IPR003441__No_apical_meristem_(NAM)_protein_
Solyc04g009490	0.38419	2.25791	2.5551	0.00085	0.00473455	yes	GO:0003677,GO:0006355	CTV.22_(AHRD_V1_*-*-_Q8H6Q7_PONTR)
Solyc04g009540	34.7759	71.473	1.03931	5e-05	0.000379504	yes	GO:0003735,GO:0005515	50S_ribosomal_protein_L10_(AHRD_V1_***-_B6SUJ0_MAIZE);_contains_Interpro_domain(s)__IPR001790__Ribosomal_protein_L10_
Solyc04g009910	15.4466	5.9456	-1.3774	5e-05	0.000379504	yes	GO:0004689	Calcium-dependent_protein_kinase_2_(AHRD_V1_****_B4FZS4_MAIZE);_contains_Interpro_domain(s)__IPR002290__Serine/threonine_protein_kinase_
Solyc04g010190	63.4648	153.494	1.27415	5e-05	0.000379504	yes	GO:0003779	Immunophilin-like_(AHRD_V1_***-_Q67VQ6_ORYSJ)
Solyc04g010200	0.0968743	2.15633	4.47632	0.0003	0.00192126	yes	GO:0008559	ABC_transporter_G_family_member_6_(AHRD_V1_***-_AB6G_ARATH);_contains_Interpro_domain(s)__IPR013525__ABC-2_type_transporter_
Solyc04g011340	3.1702	0.326473	-3.27954	0.00025	0.00163768	yes	GO:0016020	Nodulin-like_protein_(AHRD_V1_***-_Q9ZUS1_ARATH);_contains_Interpro_domain(s)__IPR000620__Protein_of_unknown_function_DUF6,_transmembrane_
Solyc04g011390	206.424	53.7109	-1.94233	5e-05	0.000379504	yes	GO:0005634,GO:0003677	Histone_H4_(AHRD_V1_***-_B6T0P4_MAIZE);_contains_Interpro_domain(s)__IPR001951__Histone_H4_
Solyc04g011440	194.65	548.324	1.49415	5e-05	0.000379504	yes	GO:0051082	heat_shock_protein_(AHRD_V1_***-_B2D2G5_CAPSN);_contains_Interpro_domain(s)__IPR013126__Heat_shock_protein_70_
Solyc04g011540	3.20607	8.01827	1.32249	0.00055	0.00326415	yes	GO:0005515,GO:0004674	Elicitor-responsive_protein_1_(AHRD_V1_**--_B6T411_MAIZE);_contains_Interpro_domain(s)__IPR018029__C2_membrane_targeting_protein_
Solyc04g011650	8.00469	24.6977	1.62546	5e-05	0.000379504	yes	GO:0003691	Telomere_repeat-binding_protein_4_(AHRD_V1_****_TRP4_ARATH);_contains_Interpro_domain(s)__IPR014778__Myb,_DNA-binding_
Solyc04g012020	1.09571	0.209606	-2.38612	0.00455	0.019818	yes	GO:0016740	Hydroxycinnamoyl_CoA_quinate_transferase_(AHRD_V1_**-*_Q70G32_SOLLC);_contains_Interpro_domain(s)__IPR003480__Transferase_
Solyc04g012030	3.04936	1.41666	-1.10602	0.0062	0.0257881	yes	GO:0005515,GO:0019706	Palmitoyltransferase_PFA4_(AHRD_V1_*-*-_PFA4_USTMA);_contains_Interpro_domain(s)__IPR001594__Zinc_finger,_DHHC-type_
Solyc04g012060	8.60406	2.06154	-2.06129	5e-05	0.000379504	yes	GO:0005515,GO:0016959	Ribonucleoside-diphosphate_reductase_(AHRD_V1_****_Q9ZR56_TOBAC);_contains_Interpro_domain(s)__IPR013346__Ribonucleoside-diphosphate_reductase,_alpha_subunit_
Solyc04g014400	1.48698	21.4398	3.84983	5e-05	0.000379504	yes	GO:0005515	LRR_receptor-like_serine/threonine-protein_kinase,_RLP
Solyc04g014510	3.7318	1.12298	-1.73254	0.00055	0.00326415	yes	GO:0004356	Glutamine_synthetase_(AHRD_V1_***-_Q5QJ64_9SOLA);_contains_Interpro_domain(s)__IPR008146__Glutamine_synthetase,_catalytic_region_
Solyc04g014680	81.1094	35.5916	-1.18833	5e-05	0.000379504	yes	GO:0004221	Cysteine-type_endopeptidase/_ubiquitin_thiolesterase_(AHRD_V1_**-*_B6TDL6_MAIZE)
Solyc04g014860	2.57475	0.733363	-1.81183	0.01325	0.047744	yes	GO:0003700	RNase_H_family_protein_(AHRD_V1_***-_Q0KIQ6_SOLDE)
Solyc04g014870	17.3059	7.95712	-1.12095	5e-05	0.000379504	yes	GO:0003676	RNA-dependent_RNA_polymerase_(AHRD_V1_***-_B3TNC1_9SOLA);_contains_Interpro_domain(s)__IPR007855__RNA-dependent_RNA_polymerase,_eukaryotic-type_
Solyc04g014900	0.930027	1.99381	1.10019	0.0075	0.0301174	yes	GO:0004675	Receptor_like_kinase,_RLK
Solyc04g015040	14.7143	33.7594	1.19807	5e-05	0.000379504	yes	GO:0005528	Peptidyl-prolyl_cis-trans_isomerase_(AHRD_V1_***-_C1FEU4_9CHLO);_contains_Interpro_domain(s)__IPR001179__Peptidyl-prolyl_cis-trans_isomerase,_FKBP-type_
Solyc04g015360	14.1536	133.088	3.23315	5e-05	0.000379504	yes	GO:0006355	GATA_transcription_factor_9_(AHRD_V1_*-*-_B6STZ1_MAIZE);_contains_Interpro_domain(s)__IPR000679__Zinc_finger,_GATA-type_
Solyc04g015470	6.29343	2.5762	-1.2886	5e-05	0.000379504	yes	GO:0016308	Phosphatidylinositol-4-phosphate_5-kinase_family_protein_(AHRD_V1_****_D7L735_ARALY);_contains_Interpro_domain(s)__IPR017163__Phosphatidylinositol-4-phosphate_5-kinase,_plant_
Solyc04g015480	28.6007	62.6864	1.1321	5e-05	0.000379504	yes	GO:0016308	cDNA_clone_006-204-H08_full_insert_sequence_(AHRD_V1_*-*-_B7E442_ORYSJ)
Solyc04g015530	4.59531	0.919128	-2.32183	5e-05	0.000379504	yes	GO:0004650	Polygalacturonase_A_(AHRD_V1_****_Q9M6S2_ACTCH);_contains_Interpro_domain(s)__IPR000408__Regulator_of_chromosome_condensation,_RCC1__IPR000743__Glycoside_hydrolase,_family_28_
Solyc04g015620	1.56987	4.3755	1.4788	0.0008	0.0045146	yes	GO:0004675	Os01g0611000_protein_(Fragment)_(AHRD_V1_***-_Q0JLB5_ORYSJ);_contains_Interpro_domain(s)__IPR006946__Protein_of_unknown_function_DUF642_
Solyc04g015630	1.82795	0.501838	-1.86494	0.00055	0.00326415	yes	GO:0005515	Nbs-lrr, resistance protein
Solyc04g015740	20.9421	9.18239	-1.18946	5e-05	0.000379504	yes	GO:0048408,GO:0042803	DUF288_containing_protein_(AHRD_V1_*-*-_B3G3W8_ADIVA)
Solyc04g015850	67.7319	17.8628	-1.92288	5e-05	0.000379504	yes	GO:0051015	Unknown_Protein_(AHRD_V1)
Solyc04g016000	0.254024	0.972815	1.9372	0.00725	0.0292681	yes	GO:0003677	Heat_stress_transcription_factor_(AHRD_V1_***-_D4QAU8_CARPA);_contains_Interpro_domain(s)__IPR000232__Heat_shock_factor_(HSF)-type,_DNA-binding_
Solyc04g016330	27.4722	7.81746	-1.8132	5e-05	0.000379504	yes	GO:0004367,GO:0051287	Glycerol-3-phosphate_dehydrogenase_(AHRD_V1_****_O22216_ARATH);_contains_Interpro_domain(s)__IPR006168__NAD-dependent_glycerol-3-phosphate_dehydrogenase_
Solyc04g016460	3.11689	10.5339	1.75686	0.01315	0.0474269	yes	GO:0016020	Unknown_Protein_(AHRD_V1)
Solyc04g016550	5.51093	11.9513	1.1168	0.00315	0.0144329	yes	GO:0004326	Folylpolyglutamate synthase (AHRD V1 **** B9IHV7_POPTR); contains Interpro domain(s) IPR001645 Folylpolyglutamate synthetase
Solyc04g018110	42.9091	326.24	2.92658	5e-05	0.000379504	yes	GO:0005509	Calmodulin-like_protein_1_(AHRD_V1_*-*-_B4FRR5_MAIZE);_contains_Interpro_domain(s)__IPR011992__EF-Hand_type_
Solyc04g018140	1.87766	3.84331	1.03341	0.00635	0.0262902	yes	GO:0005509	Unknown_Protein_(AHRD_V1)
Solyc04g025100	1.15083	3.24395	1.49508	0.00045	0.00274742	yes	GO:0005634	Unknown_Protein_(AHRD_V1)
Solyc04g025530	0.560675	7.0969	3.66195	5e-05	0.000379504	yes	GO:0004351,GO:0005516	Glutamate_decarboxylase_(AHRD_V1_****_Q1I1D8_CITSI);_contains_Interpro_domain(s)__IPR010107__Glutamate_decarboxylase_
Solyc04g025550	592.037	1.18227	-8.96798	5e-05	0.000379504	yes	GO:0004048	Unknown_Protein_(AHRD_V1)
Solyc04g025610	1.31632	4.37732	1.73353	0.0051	0.0218475	yes	GO:0031224	Unknown_Protein_(AHRD_V1)
Solyc04g025650	11.0548	72.3261	2.70984	5e-05	0.000379504	yes	GO:0008152,GO:0016491	Monooxygenase_FAD-binding_(AHRD_V1_**--_A1TC37_MYCVP);_contains_Interpro_domain(s)__IPR003042__Aromatic-ring_hydroxylase-like_
Solyc04g026110	1.03276	0.338518	-1.6092	0.00645	0.0266206	yes	GO:0005515	Cc-nbs,_resistance_protein_fragment
Solyc04g026130	5.09831	15.9421	1.64475	5e-05	0.000379504	yes	GO:0005515	Unknown_Protein_(AHRD_V1)
Solyc04g039980	4.85743	17.7227	1.86733	5e-05	0.000379504	yes	GO:0005515	Lrr, resistance protein fragment
Solyc04g040130	0.817926	3.35933	2.03813	0.00095	0.00520353	yes	GO:0042389	Omega-6_fatty_acid_desaturase_(AHRD_V1_****_Q461Q1_HEVBR);_contains_Interpro_domain(s)__IPR005804__Fatty_acid_desaturase,_type_1_
Solyc04g048900	53.482	149.94	1.48726	5e-05	0.000379504	yes	GO:0005509	Calreticulin_2_calcium-binding_protein_(AHRD_V1_****_A8HMC0_CHLRE);_contains_Interpro_domain(s)__IPR009169__Calreticulin_
Solyc04g049800	1.95157	5.55234	1.50846	0.0001	0.000713249	yes	GO:0003677	AP2-like_ethylene-responsive_transcription_factor_At1g79700_(AHRD_V1_*---_AP2L3_ARATH);_contains_Interpro_domain(s)__IPR001471__Pathogenesis-related_transcriptional_factor_and_ERF,_DNA-binding_
Solyc04g050140	2.74589	10.7767	1.97257	5e-05	0.000379504	yes	GO:0046872,GO:0055114	Genomic_DNA_chromosome_5_P1_clone_MRH10_(AHRD_V1_**--_Q9FND1_ARATH);_contains_Interpro_domain(s)__IPR009291__Protein_of_unknown_function_DUF946,_plant_
Solyc04g050930	7.17356	20.907	1.54323	0.00885	0.0344531	yes	GO:0046422	Violaxanthin_de-epoxidase
Solyc04g051280	2.2532	5.62726	1.32046	0.0001	0.000713249	yes	GO:0006915	F16G16.9_protein_(Fragment)_(AHRD_V1_*-*-_Q9SS51_ARATH)
Solyc04g051350	7.37493	2.83636	-1.37859	5e-05	0.000379504	yes	GO:0005515,GO:0016959	Ribonucleoside-diphosphate_reductase_(AHRD_V1_****_Q9ZR57_TOBAC);_contains_Interpro_domain(s)__IPR013346__Ribonucleoside-diphosphate_reductase,_alpha_subunit_
Solyc04g051360	0.369607	3.06271	3.05074	0.0002	0.00134401	yes	GO:0003677,GO:0006355	Ethylene_responsive_transcription_factor_2b_(AHRD_V1_*-*-_C0J9I6_9ROSA);_contains_Interpro_domain(s)__IPR001471__Pathogenesis-related_transcriptional_factor_and_ERF,_DNA-binding_
Solyc04g051490	65.7167	8.45608	-2.9582	5e-05	0.000379504	yes	GO:0006259	Essential_meiotic_endonuclease_1B_(AHRD_V1_*-*-_C5H8J1_ARATH);_contains_Interpro_domain(s)__IPR006166__DNA_repair_nuclease,_XPF-type/Helicase_
Solyc04g051640	2.06824	0.711633	-1.5392	0.0035	0.0157912	yes	GO:0046872	Purple acid phosphatase (AHRD V1 ***- A5YBN1_TOBAC); contains Interpro domain(s) IPR015914 Purple acid phosphatase, N-terminal
Solyc04g051690	3.37464	19.326	2.51774	5e-05	0.000379504	yes	GO:0045449	WRKY_transcription_factor_16_(AHRD_V1_***-_C9DI05_9ROSI);_contains_Interpro_domain(s)__IPR003657__DNA-binding_WRKY_
Solyc04g053120	29.8655	11.7261	-1.34876	5e-05	0.000379504	yes	GO:0005975	4-alpha-glucanotransferase_(AHRD_V1_***-_Q9LV91_ARATH);_contains_Interpro_domain(s)__IPR003385__Glycoside_hydrolase,_family_77_
Solyc04g054500	16.7629	1.80581	-3.21455	5e-05	0.000379504	yes	GO:0030001	Metal_ion_binding_protein_(AHRD_V1_**--_B6U811_MAIZE);_contains_Interpro_domain(s)__IPR006121__Heavy_metal_transport/detoxification_protein_
Solyc04g054690	1.72105	29.3132	4.09019	5e-05	0.000379504	yes	GO:0005576,GO:0055114	Laccase_1a_(AHRD_V1_***-_B9IG56_POPTR);_contains_Interpro_domain(s)__IPR017760__L-ascorbate_oxidase,_plants_
Solyc04g054770	56.9956	3.1368	-4.18348	5e-05	0.000379504	yes	GO:0042802	Unknown_Protein_(AHRD_V1)
Solyc04g054790	0.807908	3.23993	2.0037	0.0063	0.0261215	yes	GO:0042802	Auxin-regulated protein (AHRD V1 ***- Q945F5_SOLLC); contains Interpro domain(s) IPR010369 Protein of unknown function DUF966
Solyc04g054890	10.533	30.0807	1.51392	5e-05	0.000379504	yes	GO:0016402	Acyl-CoA_oxidase_(AHRD_V1_****_D7MT79_ARALY);_contains_Interpro_domain(s)__IPR012258__Acyl-CoA_oxidase_
Solyc04g054950	0.442354	2.42585	2.45522	0.0058	0.0243654	yes	GO:0043621	Tropinone_reductase_I_(AHRD_V1_**--_Q8VXN5_CALSE);_contains_Interpro_domain(s)__IPR002347__Glucose/ribitol_dehydrogenase_
Solyc04g054990	61.2007	8.21075	-2.89796	5e-05	0.000379504	yes	GO:0043621	Lipoxygenase_homology_domain-containing_protein_1_(AHRD_V1_*---_LOXH1_HUMAN);_contains_Interpro_domain(s)__IPR001024__Lipoxygenase,_LH2_
Solyc04g055000	1.88423	0.491811	-1.9378	0.0007	0.00401565	yes	GO:0030544	Tetratricopeptide_repeat_protein_4_homolog_(AHRD_V1_*---_TTC4_DICDI);_contains_Interpro_domain(s)__IPR015609__Molecular_chaperone,_heat_shock_protein,_Hsp40,_DnaJ_
Solyc04g055080	0.348562	2.50695	2.84645	0.0001	0.000713249	yes	GO:0005351	Transporter_major_facilitator_family_(AHRD_V1_***-_B5IUM5_9EURY);_contains_Interpro_domain(s)__IPR016196__Major_facilitator_superfamily,_general_substrate_transporter_
Solyc04g055160	6.21903	1.53741	-2.01619	5e-05	0.000379504	yes	GO:0042626	cDNA_clone_J033025P19_full_insert_sequence_(AHRD_V1_***-_B7ERC6_ORYSJ)
Solyc04g055260	5.35499	1.75831	-1.60669	0.0002	0.00134401	yes	GO:0008757	Carboxyl_methyltransferase_(AHRD_V1_****_Q70T29_BIXOR);_contains_Interpro_domain(s)__IPR005299__SAM_dependent_carboxyl_methyltransferase_
Solyc04g056340	8.31139	21.0448	1.3403	5e-05	0.000379504	yes	GO:0005515,GO:0004721	Tyrosine_phosphatase_family_protein_(AHRD_V1_****_B8N9Z8_ASPFN);_contains_Interpro_domain(s)__IPR020428__Protein-tyrosine_phosphatase,_dual_specificity_phosphatase,_eukaryotic_
Solyc04g056640	1.63236	0.771685	-1.08087	0.00955	0.0366368	yes	GO:0004675	LRR_receptor-like_serine/threonine-protein_kinase,_RLP
Solyc04g057980	21.1768	98.7978	2.22199	5e-05	0.000379504	yes	GO:0055114	NAD(P)H-quinone_oxidoreductase_subunit_M_(AHRD_V1_*-*-_D8G7H3_9CYAN);_contains_Interpro_domain(s)__IPR018922__NAD(P)H-quinone_oxidoreductase_subunit_M_
Solyc04g058070	16.6826	8.30045	-1.00708	5e-05	0.000379504	yes	GO:0008152	UDP-N-acetylglucosamine-pyrophosphorylase_(AHRD_V1_***-_A8HP64_CHLRE);_contains_Interpro_domain(s)__IPR002618__UTP--glucose-1-phosphate_uridylyltransferase_
Solyc04g058110	2.126	6.91803	1.70222	5e-05	0.000379504	yes	GO:0019199,GO:0004674	Serine/threonine-protein_kinase_receptor_(AHRD_V1_****_B6U2B7_MAIZE);_contains_Interpro_domain(s)__IPR002290__Serine/threonine_protein_kinase_
Solyc04g058170	0.514752	18.0067	5.12851	0.00355	0.0159839	yes	GO:0005509	Calmodulin-like_protein_(AHRD_V1_***-_Q9ATP2_CENCI);_contains_Interpro_domain(s)__IPR011992__EF-Hand_type_
Solyc04g058180	15.5032	6.35364	-1.28691	5e-05	0.000379504	yes	GO:0005509	Dehydration-responsive_family_protein_(AHRD_V1_**--_D7LDR4_ARALY);_contains_Interpro_domain(s)__IPR004159__Protein_of_unknown_function_DUF248,_methyltransferase_putative_
Solyc04g063210	2.44443	0.737908	-1.72798	0.0009	0.00497797	yes	GO:0042409	Caffeoyl-CoA_O-methyltransferase_(AHRD_V1_****_A0SDG2_9CONI);_contains_Interpro_domain(s)__IPR002935__O-methyltransferase,_family_3_
Solyc04g063230	195.253	77.849	-1.32659	5e-05	0.000379504	yes	GO:0042409	Dehydration-responsive_family_protein_(AHRD_V1_**--_D7LF23_ARALY);_contains_Interpro_domain(s)__IPR004159__Protein_of_unknown_function_DUF248,_methyltransferase_putative_
Solyc04g063320	6.30282	2.50537	-1.33098	0.0027	0.0126708	yes	GO:0003735	Unknown_Protein_(AHRD_V1)
Solyc04g063350	5.21494	12.4788	1.25875	5e-05	0.000379504	yes	GO:0003863	3-methyl-2-oxobutanoate_dehydrogenase_(2-methylpropanoyl-transferring)_(AHRD_V1_****_A1U0F1_MARAV);_contains_Interpro_domain(s)__IPR001017__Dehydrogenase,_E1_component_
Solyc04g064530	5.10911	78.4763	3.94111	5e-05	0.000379504	yes	GO:0015031,GO:0007264,GO:0005525,GO:0007165,GO:0005622	Unknown_Protein_(AHRD_V1)
Solyc04g064550	13.6209	53.2905	1.96806	5e-05	0.000379504	yes	GO:0003700	GRAS_family_transcription_factor_(AHRD_V1_**-*_B9H7M7_POPTR);_contains_Interpro_domain(s)__IPR005202__GRAS_transcription_factor_
Solyc04g064590	1.4173	6.79196	2.26068	5e-05	0.000379504	yes	GO:0006468	Protein_kinase_(AHRD_V1_*-*-_Q40541_TOBAC);_contains_Interpro_domain(s)__IPR015748__Mitogen_activated_protein_kinase_kinase_kinase_3_
Solyc04g064610	3.06515	1.1741	-1.38441	0.00705	0.028601	yes	GO:0016021	RAG1-activating_protein_1_homolog_(AHRD_V1_**--_R1AP1_DROPS);_contains_Interpro_domain(s)__IPR018179__RAG1-activating_protein_1_homologue_
Solyc04g064620	10.774	1.98546	-2.44001	5e-05	0.000379504	yes	GO:0016021	RAG1-activating_protein_1_homolog_(AHRD_V1_**--_R1AP1_DROPS);_contains_Interpro_domain(s)__IPR018179__RAG1-activating_protein_1_homologue_
Solyc04g064630	2.94221	0.547514	-2.42593	0.0004	0.00247194	yes	GO:0016021	RAG1-activating_protein_1_homolog_(AHRD_V1_**--_R1AP1_DROME);_contains_Interpro_domain(s)__IPR018179__RAG1-activating_protein_1_homologue_
Solyc04g064720	7.41897	25.4486	1.7783	5e-05	0.000379504	yes	GO:0005363	Maltose_excess_protein_1-like,_chloroplastic_(AHRD_V1_****_MEX1_ORYSJ)
Solyc04g064760	0.693402	0.141005	-2.29795	0.0063	0.0261215	yes	GO:0042802,GO:0004185	Serine_carboxypeptidase_F13S12.6_(AHRD_V1_****_B6U5K7_MAIZE);_contains_Interpro_domain(s)__IPR001563__Peptidase_S10,_serine_carboxypeptidase_
Solyc04g064870	4.25925	17.753	2.05939	5e-05	0.000379504	yes	GO:0017075	Pathogenesis-related_protein-like_protein_(AHRD_V1_***-_Q8L9B0_ARATH)
Solyc04g064930	9.74883	22.0771	1.17925	5e-05	0.000379504	yes	GO:0016491,GO:0045454	Alkyl_hydroperoxide_reductase/_Thiol_specific_antioxidant/_Mal_allergen_(AHRD_V1_***-_D5BYP3_NITHN);_contains_Interpro_domain(s)__IPR000866__Alkyl_hydroperoxide_reductase/_Thiol_specific_antioxidant/_Mal_allergen_
Solyc04g070970	14.0512	1.44553	-3.28102	5e-05	0.000379504	yes	GO:0017127	ABC_transporter_G_family_member_22_(AHRD_V1_****_AB22G_ARATH);_contains_Interpro_domain(s)__IPR003439__ABC_transporter-like_
Solyc04g071030	6.78145	74.1503	3.45079	5e-05	0.000379504	yes	GO:0004842	U-box_domain-containing_protein_(AHRD_V1_***-_D7MRW3_ARALY);_contains_Interpro_domain(s)__IPR003613__U_box_domain_
Solyc04g071120	5.56807	17.99	1.69194	5e-05	0.000379504	yes	GO:0004712	Serine/threonine/tyrosine_kinase_(AHRD_V1_*-**_Q9AWA6_ARAHY);_contains_Interpro_domain(s)__IPR015783__ATMRK_serine/threonine_protein_kinase-like_
Solyc04g071400	2.03113	0.524917	-1.95212	0.00105	0.00568196	yes	GO:0016020	Nodulin-like_protein_(AHRD_V1_***-_B6TIX8_MAIZE);_contains_Interpro_domain(s)__IPR000620__Protein_of_unknown_function_DUF6,_transmembrane_
Solyc04g071450	9.19325	4.3279	-1.08691	0.00085	0.00473455	yes	GO:0003700,GO:0008081	Unknown_Protein_(AHRD_V1)
Solyc04g071480	24.9456	243.173	3.28512	5e-05	0.000379504	yes	GO:0003700,GO:0008081	Exocyst_subunit_Exo70-interacting_protein_Roh1_(Fragment)_(AHRD_V1_*-*-_C1IJU1_TOBAC);_contains_Interpro_domain(s)__IPR008511__Protein_of_unknown_function_DUF793_
Solyc04g071520	0.296743	1.21462	2.03321	0.0056	0.0236611	yes	GO:0005634	Os11g0166800_protein_(Fragment)_(AHRD_V1_*---_Q0IUD4_ORYSJ);_contains_Interpro_domain(s)__IPR010990__Transcription_elongation_factor,_TFIIS/elongin_A/CRSP70,_N-terminal_
Solyc04g071650	206.948	41.4718	-2.31906	5e-05	0.000379504	yes	GO:0016759	Cellulose_synthase_(AHRD_V1_****_B9GTH4_POPTR);_contains_Interpro_domain(s)__IPR005150__Cellulose_synthase_
Solyc04g071770	4.03556	8.86048	1.13462	0.00085	0.00473455	yes	GO:0003677,GO:0006355	Ethylene_responsive_transcription_factor_2a_(AHRD_V1_*-*-_C0J9I7_9ROSA);_contains_Interpro_domain(s)__IPR001471__Pathogenesis-related_transcriptional_factor_and_ERF,_DNA-binding_
Solyc04g071780	36.0358	17.7203	-1.02403	0.0004	0.00247194	yes	GO:0019825	Cytochrome_P450
Solyc04g071790	21.1322	9.82498	-1.10491	5e-05	0.000379504	yes	GO:0019825	Cytochrome_P450
Solyc04g071870	6.87798	17.7394	1.3669	5e-05	0.000379504	yes	GO:0005515,GO:0004674	ATP_binding/protein_serine/threonine_kinase_(AHRD_V1_****_C6FF68_SOYBN);_contains_Interpro_domain(s)__IPR002290__Serine/threonine_protein_kinase_
Solyc04g071900	68.3836	11.1522	-2.61632	5e-05	0.000379504	yes	GO:0004601	Peroxidase_(AHRD_V1_****_Q94IQ1_TOBAC);_contains_Interpro_domain(s)__IPR002016__Haem_peroxidase,_plant/fungal/bacterial_
Solyc04g071930	26.1131	82.1394	1.6533	5e-05	0.000379504	yes	GO:0005515,GO:0016301	One_helix_protein_2_(AHRD_V1_**--_B9H7V8_POPTR)
Solyc04g072000	0.15899	8.89952	5.80672	0.002	0.00983425	yes	GO:0008843	Chitinase_(AHRD_V1_***-_D0QU15_LACSA);_contains_Interpro_domain(s)__IPR016283__Glycoside_hydrolase,_family_19_
Solyc04g072020	4.64469	14.9793	1.68931	5e-05	0.000379504	yes	GO:0004103	Choline_kinase_(AHRD_V1_****_Q9AVR9_PEA);_contains_Interpro_domain(s)__IPR002573__Choline/ethanolamine_kinase_
Solyc04g072030	47.5577	12.3779	-1.94191	5e-05	0.000379504	yes	GO:0005525	Interferon-induced_GTP-binding_protein_Mx_(Fragment)_(AHRD_V1_*---_MX_PERFL);_contains_Interpro_domain(s)__IPR015577__Interferon-induced_Mx_protein_
Solyc04g072760	0.256699	0.86091	1.74578	0.00325	0.0148292	yes	GO:0015381	High_affinity_sulfate_transporter_2_(AHRD_V1_****_SUT2_STYHA);_contains_Interpro_domain(s)__IPR001902__Sulphate_anion_transporter_
Solyc04g072850	14.8981	2.12938	-2.80662	5e-05	0.000379504	yes	GO:0046556,GO:0009044	Alpha-L-arabinofuranosidase/beta-D-xylosidase_(AHRD_V1_****_D9D7L0_MALDO);_contains_Interpro_domain(s)__IPR001764__Glycoside_hydrolase,_family_3,_N-terminal_
Solyc04g072900	49.8666	220.543	2.14491	5e-05	0.000379504	yes	GO:0005515,GO:0003677	Ethylene_responsive_transcription_factor_2b_(AHRD_V1_*-*-_C0J9I6_9ROSA);_contains_Interpro_domain(s)__IPR001471__Pathogenesis-related_transcriptional_factor_and_ERF,_DNA-binding_
Solyc04g072920	3.90299	17.5186	2.16623	5e-05	0.000379504	yes	GO:0008152,GO:0005992	Trehalose-6-phosphate_phosphatase_(AHRD_V1_***-_D7KV74_ARALY);_contains_Interpro_domain(s)__IPR003337__Trehalose-phosphatase_
Solyc04g073960	2.01194	8.542	2.08599	5e-05	0.000379504	yes	GO:0005351	Major_facilitator_superfamily_transporter_(AHRD_V1_*---_Q2NDT2_ERYLH);_contains_Interpro_domain(s)__IPR016196__Major_facilitator_superfamily,_general_substrate_transporter_
Solyc04g074000	1.16451	9.02259	2.95382	5e-05	0.000379504	yes	GO:0005515,GO:0006468	Receptor_like_kinase,_RLK
Solyc04g074020	0.19995	4.19749	4.39182	5e-05	0.000379504	yes	GO:0005515,GO:0006468	Receptor_like_kinase,_RLK
Solyc04g074030	0.326641	4.46012	3.7713	5e-05	0.000379504	yes	GO:0005515,GO:0006468	Receptor_like_kinase,_RLK
Solyc04g074110	8.41507	2.27692	-1.88589	5e-05	0.000379504	yes	GO:0005488	Acetyl_xylan_esterase_A_(AHRD_V1_**--_D7JXX9_9BACE);_contains_Interpro_domain(s)__IPR005181__Protein_of_unknown_function_DUF303,_acetylesterase_putative_
Solyc04g074270	16.3726	46.4123	1.50322	5e-05	0.000379504	yes	GO:0005515	Phosphatase_1_regulatory_subunit_7_(AHRD_V1_*---_C1C4C3_RANCA);_contains_Interpro_domain(s)__IPR001611__Leucine-rich_repeat_
Solyc04g074410	31.8155	209.486	2.71905	5e-05	0.000379504	yes	GO:0015020	Os06g0220000_protein_(Fragment)_(AHRD_V1_***-_Q0DDJ2_ORYSJ);_contains_Interpro_domain(s)__IPR006766__Phosphate-induced_protein_1_conserved_region_
Solyc04g074420	30.5193	310.417	3.34642	5e-05	0.000379504	yes	GO:0015020	Phi-1 protein (Fragment) (AHRD V1 **-- Q4LAX0_CAPCH); contains Interpro domain(s) IPR006766 Phosphate-induced protein 1 conserved region
Solyc04g074430	18.1072	174.722	3.27043	0.00105	0.00568196	yes	GO:0015020	Phi-1_protein_(Fragment)_(AHRD_V1_*-*-_Q4LAX0_CAPCH);_contains_Interpro_domain(s)__IPR006766__Phosphate-induced_protein_1_conserved_region_
Solyc04g074440	3.10825	44.5354	3.84078	0.0003	0.00192126	yes	GO:0015020	Os06g0220000_protein_(Fragment)_(AHRD_V1_***-_Q0DDJ2_ORYSJ);_contains_Interpro_domain(s)__IPR006766__Phosphate-induced_protein_1_conserved_region_
Solyc04g074530	3.70683	8.02262	1.11389	0.0007	0.00401565	yes	GO:0004024	Alcohol_dehydrogenase_1_(AHRD_V1_****_B6TD57_MAIZE);_contains_Interpro_domain(s)__IPR002085__Alcohol_dehydrogenase_superfamily,_zinc-containing_
Solyc04g074680	1.58025	60.1635	5.25066	5e-05	0.000379504	yes	GO:0005031	Unknown_Protein_(AHRD_V1)
Solyc04g074730	103.922	254.158	1.29022	5e-05	0.000379504	yes	GO:0008479,GO:0005515	Unknown_Protein_(AHRD_V1)
Solyc04g074740	0.698654	0.0740696	-3.23763	0.00395	0.0175489	yes	GO:0009055	Blue_copper-like_protein_(AHRD_V1_*---_A3F8V0_GOSHI);_contains_Interpro_domain(s)__IPR003245__Plastocyanin-like_
Solyc04g074750	5.30635	12.0135	1.17886	0.00015	0.00103404	yes	GO:0008266	Polyadenylate-binding_protein_1-A_(AHRD_V1_**-*_PAP1A_DICDI);_contains_Interpro_domain(s)__IPR000504__RNA_recognition_motif,_RNP-1_
Solyc04g074760	2.83122	1.21772	-1.21724	0.00705	0.028601	yes	GO:0008266	SKIP_interacting_protein_16_(AHRD_V1_*-*-_B8Q8A2_ORYSI)
Solyc04g074830	0.346899	7.67795	4.46813	5e-05	0.000379504	yes	GO:0005488	At4g40080-like_protein_(Fragment)_(AHRD_V1_***-_B3SK93_ARALY);_contains_Interpro_domain(s)__IPR013809__Epsin-like,_N-terminal_
Solyc04g074840	1.68297	6.61131	1.97393	5e-05	0.000379504	yes	GO:0015299,GO:0015559	Multidrug_resistance_protein_mdtK_(AHRD_V1_***-_MDTK_ENTS8);_contains_Interpro_domain(s)__IPR002528__Multi_antimicrobial_extrusion_protein_MatE_
Solyc04g074870	8.87839	23.3101	1.39259	5e-05	0.000379504	yes	GO:0005345	Purine_permease_family_protein_(AHRD_V1_**-*_D7MCV2_ARALY);_contains_Interpro_domain(s)__IPR004853__Protein_of_unknown_function_DUF250_
Solyc04g074950	4.56631	71.8041	3.97496	5e-05	0.000379504	yes	GO:0005484	Ovarian_cancer-associated_gene_2_protein_homolog_(AHRD_V1_**--_B5X7T4_SALSA);_contains_Interpro_domain(s)__IPR005645__Protein_of_unknown_function_DUF341_
Solyc04g075000	5.63031	2.01602	-1.4817	5e-05	0.000379504	yes	GO:0005515,GO:0004674	Serine/threonine_protein_kinase_(AHRD_V1_*-**_C6ZRN1_SOYBN);_contains_Interpro_domain(s)__IPR002290__Serine/threonine_protein_kinase_
Solyc04g076100	1.72358	0.643153	-1.42217	0.0003	0.00192126	yes	GO:0004347	Genomic_DNA_chromosome_5_P1_clone_MNA5_(AHRD_V1_**--_Q9FKP6_ARATH)
Solyc04g076300	2.70968	11.0936	2.03354	5e-05	0.000379504	yes	GO:0005216	Transporter_small_conductance_mechanosensitive_ion_channel_(MscS)_family_(AHRD_V1_*-**_A7ZLG1_ECO24);_contains_Interpro_domain(s)__IPR006685__Mechanosensitive_ion_channel_MscS_
Solyc04g076450	17.6267	40.2342	1.19066	0.001	0.0054427	yes	GO:0004675	LRR receptor-like serine/threonine-protein kinase, RLP
Solyc04g076480	2.00068	0.960452	-1.05871	0.00315	0.0144329	yes	GO:0004712	Serine/threonine-protein_kinase_B-raf_(AHRD_V1_*-**_BRAF_COTJA);_contains_Interpro_domain(s)__IPR002290__Serine/threonine_protein_kinase_
Solyc04g076630	2.29209	0.818753	-1.48517	0.00125	0.00659094	yes	GO:0016829	Rhamnogalacturonate_lyase_(AHRD_V1_****_A3XLZ2_LEEBM);_contains_Interpro_domain(s)__IPR010325__Rhamnogalacturonate_lyase_
Solyc04g076790	85.943	38.234	-1.16852	5e-05	0.000379504	yes	GO:0004372	Serine_hydroxymethyltransferase_(AHRD_V1_****_B9SMX7_RICCO);_contains_Interpro_domain(s)__IPR001085__Serine_hydroxymethyltransferase_
Solyc04g076800	1.85954	4.82589	1.37585	5e-05	0.000379504	yes	GO:0004519	Pentatricopeptide_repeat-containing_protein_(AHRD_V1_***-_D7MHD4_ARALY);_contains_Interpro_domain(s)__IPR002885__Pentatricopeptide_repeat_
Solyc04g076950	0.915139	0.180185	-2.34451	0.0016	0.00812418	yes	GO:0015299,GO:0015559	Multidrug_resistance_protein_mdtK_(AHRD_V1_***-_MDTK_PROMH);_contains_Interpro_domain(s)__IPR002528__Multi_antimicrobial_extrusion_protein_MatE_
Solyc04g077030	4.44467	9.86931	1.15087	5e-05	0.000379504	yes	GO:0004856	Xylulose_kinase_(AHRD_V1_***-_D7MPD2_ARALY);_contains_Interpro_domain(s)__IPR000577__Carbohydrate_kinase,_FGGY_
Solyc04g077050	13.8888	31.2033	1.16777	0.00155	0.0079212	yes	GO:0015175,GO:0015172	Amino_acid_permease_6_(AHRD_V1_****_Q7Y076_BRANA);_contains_Interpro_domain(s)__IPR013057__Amino_acid_transporter,_transmembrane_
Solyc04g077120	9.80333	21.4964	1.13275	5e-05	0.000379504	yes	GO:0004428	Inositol-tetrakisphosphate_1-kinase_3_(AHRD_V1_****_B6TDJ5_MAIZE);_contains_Interpro_domain(s)__IPR017427__Inositol-tetrakisphosphate_1-kinase_
Solyc04g077190	0.772512	0.172639	-2.1618	0.00015	0.00103404	yes	GO:0031176	Endo-1_4-beta-xylanase_(AHRD_V1_*-**_B6SW51_MAIZE);_contains_Interpro_domain(s)__IPR013781__Glycoside_hydrolase,_subgroup,_catalytic_core_
Solyc04g077230	19.168	159.233	3.05437	0.0017	0.00853977	yes	GO:0005634,GO:0006355,GO:0045449	Unknown_Protein_(AHRD_V1)
Solyc04g077270	1.94869	11.0282	2.50062	5e-05	0.000379504	yes	GO:0019199,GO:0004674	Serine/threonine_kinase_receptor_(AHRD_V1_****_Q7DMS5_BRANA);_contains_Interpro_domain(s)__IPR002290__Serine/threonine_protein_kinase_
Solyc04g077340	2.13328	7.72468	1.8564	5e-05	0.000379504	yes	GO:0019199,GO:0004674	Serine/threonine-protein_kinase_receptor_(AHRD_V1_****_B6U2B7_MAIZE);_contains_Interpro_domain(s)__IPR002290__Serine/threonine_protein_kinase_
Solyc04g077360	0.861054	6.57753	2.93337	5e-05	0.000379504	yes	GO:0019199,GO:0004674	Serine/threonine-protein_kinase_receptor_(AHRD_V1_****_B6U2B7_MAIZE);_contains_Interpro_domain(s)__IPR002290__Serine/threonine_protein_kinase_
Solyc04g077390	0.129919	3.79007	4.86653	5e-05	0.000379504	yes	GO:0019199,GO:0004674	ARK2_product/receptor-like_serine/threonine_protein_kinase_ARK2_(AHRD_V1_*-**_Q9S972_ARATH);_contains_Interpro_domain(s)__IPR002290__Serine/threonine_protein_kinase_
Solyc04g077440	55.4625	24.5245	-1.17729	5e-05	0.000379504	yes	GO:0005515,GO:0008144	Squalene_monooxygenase_(AHRD_V1_***-_Q506K3_DATIN);_contains_Interpro_domain(s)__IPR013698__Squalene_epoxidase_
Solyc04g077460	2.95976	9.84704	1.73421	5e-05	0.000379504	yes	GO:0015186	Amino_acid_transporter_(AHRD_V1_****_B9N1V7_POPTR);_contains_Interpro_domain(s)__IPR013057__Amino_acid_transporter,_transmembrane_
Solyc04g077470	29.0338	66.695	1.19985	5e-05	0.000379504	yes	GO:0016759	Cellulose_synthase-like_C1-2_glycosyltransferase_family_2_protein_(AHRD_V1_****_D8T077_SELML);_contains_Interpro_domain(s)__IPR001173__Glycosyl_transferase,_family_2_
Solyc04g077490	0.872055	0.279421	-1.64198	0.0037	0.0165912	yes	GO:0003677	AP2-like_ethylene-responsive_transcription_factor_At1g16060_(AHRD_V1_*-*-_AP2L1_ARATH);_contains_Interpro_domain(s)__IPR001471__Pathogenesis-related_transcriptional_factor_and_ERF,_DNA-binding_
Solyc04g077510	2.8075	0.287894	-3.28567	5e-05	0.000379504	yes	GO:0005515,GO:0016563	Growth_regulating_factor_1_(Fragment)_(AHRD_V1_*---_A6MZS4_ORYSI);_contains_Interpro_domain(s)__IPR014977__WRC_
Solyc04g077620	1.15169	25.2037	4.45181	0.0008	0.0045146	yes	GO:0005488,GO:0000151	Unknown_Protein_(AHRD_V1)
Solyc04g077640	0.225072	0.999577	2.15093	0.0058	0.0243654	yes	GO:0016754	Serine_carboxypeptidase_1_(AHRD_V1_***-_B6TC80_MAIZE);_contains_Interpro_domain(s)__IPR001563__Peptidase_S10,_serine_carboxypeptidase_
Solyc04g077810	0.2055	8.46296	5.36395	0.00755	0.0302689	yes	GO:0005515,GO:0005524	Unknown_Protein_(AHRD_V1)
Solyc04g077850	12.131	25.3157	1.06133	5e-05	0.000379504	yes	GO:0005488	U-box_domain-containing_protein_4_(AHRD_V1_**--_PUB4_ARATH);_contains_Interpro_domain(s)__IPR011989__Armadillo-like_helical_
Solyc04g077860	14.705	39.2402	1.41603	5e-05	0.000379504	yes	GO:0016787	Hydrolase_alpha/beta_fold_family_protein_expressed_(AHRD_V1_****_Q10J20_ORYSJ);_contains_Interpro_domain(s)__IPR000073__Alpha/beta_hydrolase_fold-1_
Solyc04g077980	8.15231	432.468	5.72924	5e-05	0.000379504	yes	GO:0003700,GO:0016564	Zinc-finger_protein_(AHRD_V1_***-_Q40899_PETHY);_contains_Interpro_domain(s)__IPR007087__Zinc_finger,_C2H2-type_
Solyc04g078090	21.3373	51.0596	1.2588	5e-05	0.000379504	yes	GO:0000062,GO:0005488	Acyl-CoA-binding_domain-containing_protein_6_(AHRD_V1_*-*-_B6SHQ7_MAIZE);_contains_Interpro_domain(s)__IPR000582__Acyl-CoA-binding_protein,_ACBP_
Solyc04g078190	6.20631	2.34145	-1.40633	5e-05	0.000379504	yes	GO:0005488	Lipase-like_protein_(AHRD_V1_**--_Q6ZLH2_ORYSJ);_contains_Interpro_domain(s)__IPR006873__Protein_of_unknown_function_DUF620_
Solyc04g078420	130.573	318.288	1.28547	5e-05	0.000379504	yes	GO:0003677,GO:0045449	MYB_transcription_factor_(AHRD_V1_*-*-_A3F8D7_CAPAN);_contains_Interpro_domain(s)__IPR015495__Myb_transcription_factor_
Solyc04g078470	1.0054	0.096838	-3.37605	0.0063	0.0261215	yes	GO:0004723	Cyclin_D3-1_(AHRD_V1_***-_Q2ABE7_CAMSI);_contains_Interpro_domain(s)__IPR015451__Cyclin_D_
Solyc04g078550	18.231	141.611	2.95746	5e-05	0.000379504	yes	GO:0005516	WRKY_transcription_factor_2_(AHRD_V1_***-_A7UGC9_SOLTU);_contains_Interpro_domain(s)__IPR003657__DNA-binding_WRKY_
Solyc04g078630	1.35067	3.89034	1.52622	0.0004	0.00247194	yes	GO:0019789	SPRY_domain-containing_protein_(AHRD_V1_*-*-_B6JYC6_SCHJY)
Solyc04g078640	45.6486	100.719	1.14169	5e-05	0.000379504	yes	GO:0003677	Ethylene-responsive_transcription_factor_5_(AHRD_V1_*-*-_EF102_ARATH);_contains_Interpro_domain(s)__IPR001471__Pathogenesis-related_transcriptional_factor_and_ERF,_DNA-binding_
Solyc04g078750	75.5343	37.1394	-1.02418	5e-05	0.000379504	yes	GO:0004252	Harpin-induced_protein_(AHRD_V1_***-_B6TDG9_MAIZE);_contains_Interpro_domain(s)__IPR010847__Harpin-induced_1_
Solyc04g078850	9.65076	19.596	1.02185	0.0002	0.00134401	yes	GO:0003700,GO:0010843	DNA-directed_RNA_polymerase_(Fragment)_(AHRD_V1_*-*-_Q5D868_SPIOL)
Solyc04g078880	16.1994	44.8571	1.46939	5e-05	0.000379504	yes	GO:0006468	Genomic_DNA_chromosome_5_P1_clone_MBD2_(AHRD_V1_***-_Q9FMM9_ARATH)
Solyc04g078900	41.5379	8.87056	-2.22733	5e-05	0.000379504	yes	GO:0019825,GO:0010295	Cytochrome_P450
Solyc04g078910	5.0498	13.1555	1.38137	5e-05	0.000379504	yes	GO:0045454	Thioredoxin-like_2_(AHRD_V1_*-*-_B6U3H2_MAIZE);_contains_Interpro_domain(s)__IPR013766__Thioredoxin_domain_
Solyc04g078950	7.02894	2.85046	-1.30211	0.0017	0.00853977	yes	GO:0004556	Genomic DNA chromosome 5 P1 clone MBD2 (AHRD V1 *-*- Q9FMN1_ARATH); contains Interpro domain(s) IPR008545 Protein of unknown function DUF827, plant
Solyc04g079120	16.6032	37.1236	1.16087	5e-05	0.000379504	yes	GO:0003824	Protein_phosphatase_2C_containing_protein_expressed_(AHRD_V1_***-_Q94LH3_ORYSJ);_contains_Interpro_domain(s)__IPR015655__Protein_phosphatase_2C_
Solyc04g079350	8.03328	27.1113	1.75483	5e-05	0.000379504	yes	GO:0042802,GO:0004185	Pheromone_receptor-like_protein_(Fragment)_(AHRD_V1_*---_Q7XHJ1_QUERO);_contains_Interpro_domain(s)__IPR012442__Protein_of_unknown_function_DUF1645_
Solyc04g079360	1.42766	16.9708	3.57133	5e-05	0.000379504	yes	GO:0003677,GO:0045449	MYB_transcription_factor_(AHRD_V1_*-*-_O23160_ARATH);_contains_Interpro_domain(s)__IPR015495__Myb_transcription_factor_
Solyc04g079400	2.27056	8.39195	1.88596	5e-05	0.000379504	yes	GO:0016301	Protein_serine/threonine_kinase_(AHRD_V1_*-**_D3BP85_POLPA);_contains_Interpro_domain(s)__IPR002290__Serine/threonine_protein_kinase_
Solyc04g079560	17.0937	3.59319	-2.25012	5e-05	0.000379504	yes	GO:0015171	Lysine/histidine_transporter_(AHRD_V1_****_B9MVJ1_POPTR);_contains_Interpro_domain(s)__IPR013057__Amino_acid_transporter,_transmembrane_
Solyc04g079640	33.7552	86.0278	1.34969	5e-05	0.000379504	yes	GO:0019825	Cytochrome_P450
Solyc04g079690	3.44659	0.820508	-2.07058	5e-05	0.000379504	yes	GO:0006468	Receptor-like_protein_kinase_2_(AHRD_V1_*-*-_RCH2_ARATH);_contains_Interpro_domain(s)__IPR002290__Serine/threonine_protein_kinase_
Solyc04g079730	2.08278	18.5548	3.1552	5e-05	0.000379504	yes	GO:0019825,GO:0009978	cytochrome_P450
Solyc04g079760	0.985102	5.80814	2.55973	5e-05	0.000379504	yes	GO:0016979	Os07g0656700_protein_(Fragment)_(AHRD_V1_*---_Q0D403_ORYSJ);_contains_Interpro_domain(s)__IPR005134__Uncharacterised_protein_family_UPF0114_
Solyc04g079880	1.77965	4.35129	1.28985	0.0011	0.00590723	yes	GO:0005515,GO:0003841	1-acyl-sn-glycerol-3-phosphate_acyltransferase_(AHRD_V1_****_B2LWM4_RICCO);_contains_Interpro_domain(s)__IPR002123__Phospholipid/glycerol_acyltransferase_
Solyc04g079990	2.37504	0.599772	-1.98547	0.0011	0.00590723	yes	GO:0006284,GO:0006281	DNA-3-methyladenine_glycosylase_I_(AHRD_V1_***-_B6U9I4_MAIZE);_contains_Interpro_domain(s)__IPR005019__Methyladenine_glycosylase_
Solyc04g080010	10.095	4.49615	-1.16688	5e-05	0.000379504	yes	GO:0080043	UDP-glucosyltransferase_(AHRD_V1_****_B8QI32_9MAGN);_contains_Interpro_domain(s)__IPR002213__UDP-glucuronosyl/UDP-glucosyltransferase_
Solyc04g080250	0.439046	6.04964	3.7844	0.0001	0.000713249	yes	GO:0042975,GO:0004170	Deoxyuridine_5&apos-triphosphate_nucleotidohydrolase_(AHRD_V1_***-_C1E7B9_9CHLO);_contains_Interpro_domain(s)__IPR008181__DeoxyUTP_pyrophosphatase_subfamily_1_
Solyc04g080260	26.2543	12.3032	-1.09351	5e-05	0.000379504	yes	GO:0005975	Glucan_endo-1_3-beta-glucosidase_7_(AHRD_V1_***-_B6T289_MAIZE);_contains_Interpro_domain(s)__IPR013781__Glycoside_hydrolase,_subgroup,_catalytic_core_
Solyc04g080420	2.80453	0.812609	-1.78713	0.00075	0.00427271	yes	GO:0009055	Myrosinase_binding_protein_(AHRD_V1_**--_P93065_BRANA);_contains_Interpro_domain(s)__IPR001229__Mannose-binding_lectin_
Solyc04g080430	9.54004	4.57831	-1.05918	5e-05	0.000379504	yes	GO:0008253,GO:0005515	5&apos-Nucleotidase_(AHRD_V1_****_C1FIJ4_9CHLO);_contains_Interpro_domain(s)__IPR016695__Purine_5'-nucleotidase_
Solyc04g080510	1.00416	0.196846	-2.35085	0.00375	0.0167811	yes	GO:0003700	CBS_domain_containing_protein_expressed_(AHRD_V1_***-_Q84R32_ORYSJ);_contains_Interpro_domain(s)__IPR000644__Cystathionine_beta-synthase,_core_
Solyc04g080520	1.49008	0.295689	-2.33324	0.0001	0.000713249	yes	GO:0003700	Unknown_Protein_(AHRD_V1)
Solyc04g080550	2.93032	7.1161	1.28003	0.0003	0.00192126	yes	GO:0016651,GO:0032442	Phenylcoumaran_benzylic_ether_reductase_(AHRD_V1_****_B6VRE8_TOBAC);_contains_Interpro_domain(s)__IPR008030__NmrA-like_
Solyc04g080720	0.947981	0.190166	-2.3176	0.00355	0.0159839	yes	GO:0016740	Transferase_family_protein_(AHRD_V1_**-*_D7KBT0_ARALY);_contains_Interpro_domain(s)__IPR003480__Transferase_
Solyc04g080870	158.248	352.271	1.1545	0.00785	0.031256	yes	GO:0045454	Peptidase_S16_lon_domain_protein_(AHRD_V1_***-_D7E103_NOSA0)
Solyc04g080940	21.5003	4.77473	-2.17087	5e-05	0.000379504	yes	GO:0016020	Nodulin-like_protein_(AHRD_V1_***-_Q94AP3_ARATH);_contains_Interpro_domain(s)__IPR000620__Protein_of_unknown_function_DUF6,_transmembrane_
Solyc04g080960	406.692	1028.07	1.33793	5e-05	0.000379504	yes	GO:0004197	Cysteine_proteinase_cathepsin_F_(AHRD_V1_**-*_D3TN89_GLOMM);_contains_Interpro_domain(s)__IPR013128__Peptidase_C1A,_papain_
Solyc04g081250	17.0753	1.84798	-3.20789	5e-05	0.000379504	yes	GO:0005515,GO:0010843	Auxin-induced_SAUR-like_protein_(AHRD_V1_*-*-_Q8S349_CAPAN);_contains_Interpro_domain(s)__IPR003676__Auxin_responsive_SAUR_protein_
Solyc04g081260	17.9891	6.59582	-1.4475	5e-05	0.000379504	yes	GO:0005515,GO:0010843	Filament-like_plant_protein_(Fragment)_(AHRD_V1_*-*-_FPP_SOLLC);_contains_Interpro_domain(s)__IPR008587__Protein_of_unknown_function_DUF869,_plant_
Solyc04g081300	124.943	36.6384	-1.76984	5e-05	0.000379504	yes	GO:0004553	Endoglucanase_1_(AHRD_V1_***-_B6U0J0_MAIZE);_contains_Interpro_domain(s)__IPR001701__Glycoside_hydrolase,_family_9_
Solyc04g081530	1.87346	6.66276	1.83041	0.00755	0.0302689	yes	GO:0006457,GO:0031072	Chaperone_protein_dnaJ_11_(AHRD_V1_*-*-_B6SUM8_MAIZE);_contains_Interpro_domain(s)__IPR001623__Heat_shock_protein_DnaJ,_N-terminal_
Solyc04g081650	5.64531	16.8771	1.57994	0.0073	0.0294219	yes	GO:0005634	Cyclin B (AHRD V1 ***- B6V744_POPTO); contains Interpro domain(s) IPR004367 Cyclin, C-terminal
Solyc04g081870	1.27891	0.37724	-1.76137	0.01215	0.0444615	yes	GO:0005576,GO:0009664	Expansin_(AHRD_V1_***-_Q9FVH0_SOLLC);_contains_Interpro_domain(s)__IPR002963__Expansin_
Solyc04g081890	20.1651	47.1117	1.22422	0.0006	0.00352489	yes	GO:0004842	Ring_H2_finger_protein_(AHRD_V1_*-*-_D9ZHD8_HYPPE);_contains_Interpro_domain(s)__IPR018957__Zinc_finger,_C3HC4_RING-type_
Solyc04g081960	2.60639	22.5369	3.11216	5e-05	0.000379504	yes	GO:0004656	Syringolide-induced_protein_14-1-1_(Fragment)_(AHRD_V1_*-*-_Q06H38_ARAHY)
Solyc04g081970	86.085	242.738	1.49557	5e-05	0.000379504	yes	GO:0005515	Thioredoxin_(AHRD_V1_***-_D8U146_VOLCA);_contains_Interpro_domain(s)__IPR013766__Thioredoxin_domain_
Solyc04g082010	196.272	538.916	1.45721	5e-05	0.000379504	yes	GO:0009055	Plastocyanin_(AHRD_V1_***-_Q0W9E5_SOLCO);_contains_Interpro_domain(s)__IPR000923__Blue_(type_1)_copper_domain_
Solyc04g082120	2.3811	8.00777	1.74977	5e-05	0.000379504	yes	GO:0004252,GO:0070012	Prolyl_endopeptidase_(AHRD_V1_****_B6U134_MAIZE);_contains_Interpro_domain(s)__IPR002470__Peptidase_S9A,_prolyl_oligopeptidase_
Solyc04g082250	87.707	208.091	1.24645	5e-05	0.000379504	yes	GO:0006508,GO:0016020,GO:0005524,GO:0017111,GO:0016021	ATP-dependent_zinc_metalloprotease_FTSH,_chloroplastic_(Fragment)_(AHRD_V1_***-_FTSH_CAPAN);_contains_Interpro_domain(s)__IPR005936__Peptidase_M41,_FtsH_
Solyc04g082410	46.7817	110.61	1.24147	5e-05	0.000379504	yes	GO:0007155	BTB/POZ domain-containing protein (AHRD V1 **-- D7LC69_ARALY); contains Interpro domain(s) IPR013089 Kelch related
Solyc04g082500	1.81088	19.5621	3.4333	5e-05	0.000379504	yes	GO:0005515,GO:0004674	ATP_binding_/_serine-threonine_kinase_(AHRD_V1_****_C5DB71_VITVI);_contains_Interpro_domain(s)__IPR002290__Serine/threonine_protein_kinase_
Solyc04g082530	1.85818	4.09831	1.14114	0.00085	0.00473455	yes	GO:0005515,GO:0004674	Bromodomain-containing_protein_(AHRD_V1_***-_B9R8P3_RICCO);_contains_Interpro_domain(s)__IPR001487__Bromodomain_
Solyc04g082590	13.1288	4.68742	-1.48587	0.0001	0.000713249	yes	GO:0004842	Canopy_homolog_2_(AHRD_V1_***-_C1BWT2_ESOLU)
Solyc04g082630	121.552	268.202	1.14175	5e-05	0.000379504	yes	GO:0004365	Glyceraldehyde-3-phosphate_dehydrogenase_B_(AHRD_V1_****_B4F8L7_MAIZE);_contains_Interpro_domain(s)__IPR000173__Glyceraldehyde_3-phosphate_dehydrogenase_
Solyc04g082750	4.19483	1.91214	-1.13343	0.00095	0.00520353	yes	GO:0000252	3-beta_hydroxysteroid_dehydrogenase/isomerase_family_protein_(AHRD_V1_****_D7LGC3_ARALY);_contains_Interpro_domain(s)__IPR002225__3-beta_hydroxysteroid_dehydrogenase/isomerase_
Solyc04g082840	1.71111	0.101331	-4.07778	0.01125	0.0417872	yes	GO:0004693	Cell_division_protein_kinase_2_(AHRD_V1_****_D0P087_PHYIN);_contains_Interpro_domain(s)__IPR002290__Serine/threonine_protein_kinase_
Solyc04g082950	7.76856	3.23456	-1.26408	0.0001	0.000713249	yes	GO:0016020	Unknown_Protein_(AHRD_V1);_contains_Interpro_domain(s)__IPR008166__Protein_of_unknown_function_DUF23_
Solyc04g082960	11.5881	131.899	3.50872	5e-05	0.000379504	yes	GO:0016020	TMV_response-related_protein_(AHRD_V1_*---_B6UGH4_MAIZE)
Solyc04g083140	0.32461	1.85332	2.51334	0.0003	0.00192126	yes	GO:0019825	cytochrome_P450
Solyc04g083150	6.84836	2.71821	-1.3331	0.0001	0.000713249	yes	GO:0019825	cytochrome_P450
Solyc05g005000	17.1615	38.617	1.17006	5e-05	0.000379504	yes	GO:0004806	Lipase_(AHRD_V1_****_B6UAB9_MAIZE)
Solyc05g005070	2.18764	10.0717	2.20287	5e-05	0.000379504	yes	GO:0004672,GO:0005515	RLK,_Receptor_like_protein,_putative_resistance_protein_with_an_antifungal_domain
Solyc05g005080	609.771	202.922	-1.58734	5e-05	0.000379504	yes	GO:0008810	Endo-1_4-beta-glucanase_(AHRD_V1_***-_O04890_SOLLC);_contains_Interpro_domain(s)__IPR001701__Glycoside_hydrolase,_family_9_
Solyc05g005140	6.41747	2.03503	-1.65695	5e-05	0.000379504	yes	GO:0001653,GO:0004675	Receptor_like_kinase,_RLK
Solyc05g005150	3.0038	25.9025	3.10823	5e-05	0.000379504	yes	GO:0005515	F-box/Kelch_repeat-containing_F-box_family_protein_(AHRD_V1_***-_C4PVT9_ARATH);_contains_Interpro_domain(s)__IPR015915__Kelch-type_beta_propeller_
Solyc05g005180	8.92701	18.7765	1.07268	5e-05	0.000379504	yes	GO:0008152,GO:0009234	Naphthoate_synthase_(AHRD_V1_***-_A8I2W2_CHLRE);_contains_Interpro_domain(s)__IPR010198__Naphthoate_synthase_
Solyc05g005260	16.5208	127.876	2.95239	5e-05	0.000379504	yes	GO:0004594	Unknown_Protein_(AHRD_V1);_contains_Interpro_domain(s)__IPR012442__Protein_of_unknown_function_DUF1645_
Solyc05g005280	0.299834	16.215	5.75702	5e-05	0.000379504	yes	GO:0003950	Poly_polymerase_catalytic_domain_containing_protein_expressed_(AHRD_V1_**--_Q84T80_ORYSJ);_contains_Interpro_domain(s)__IPR012317__Poly(ADP-ribose)_polymerase,_catalytic_region_
Solyc05g005290	29.4713	9.5379	-1.62757	5e-05	0.000379504	yes	GO:0003950	Poly_polymerase_catalytic_domain_containing_protein_expressed_(AHRD_V1_**--_Q84T80_ORYSJ);_contains_Interpro_domain(s)__IPR012317__Poly(ADP-ribose)_polymerase,_catalytic_region_
Solyc05g005320	21.3689	2.43425	-3.13396	5e-05	0.000379504	yes	GO:0019784	Unknown_Protein_(AHRD_V1)
Solyc05g005460	38.2527	17.9163	-1.09429	5e-05	0.000379504	yes	GO:0004791	Nucleoredoxin_2_(AHRD_V1_*---_A8I9J4_CHLRE);_contains_Interpro_domain(s)__IPR000866__Alkyl_hydroperoxide_reductase/_Thiol_specific_antioxidant/_Mal_allergen_
Solyc05g005550	114.056	17.3259	-2.71874	5e-05	0.000379504	yes	GO:0004650	BURP_domain-containing_protein_(Fragment)_(AHRD_V1_*---_C1PI44_ARATH);_contains_Interpro_domain(s)__IPR004873__BURP_
Solyc05g005560	2292.06	916.511	-1.32242	0.00605	0.0252652	yes	GO:0004650	BURP_domain-containing_protein_(Fragment)_(AHRD_V1_*---_C1PI44_ARATH);_contains_Interpro_domain(s)__IPR004873__BURP_
Solyc05g005680	1.69437	0.239211	-2.82439	0.00085	0.00473455	yes	GO:0016798,GO:0016762	Xyloglucan_endotransglucosylase/hydrolase_2_(AHRD_V1_****_D5HP44_9ROSA);_contains_Interpro_domain(s)__IPR016455__Xyloglucan_endotransglucosylase/hydrolase_
Solyc05g005750	13.5038	36.3303	1.42781	5e-05	0.000379504	yes	GO:0003825,GO:0004805	Alpha_alpha-trehalose-phosphate_synthase_(UDP-forming)_(AHRD_V1_****_A3CXN9_METMJ);_contains_Interpro_domain(s)__IPR001830__Glycosyl_transferase,_family_20_
Solyc05g005760	36.9381	11.2202	-1.71902	5e-05	0.000379504	yes	GO:0003825,GO:0004805	NHL_repeat-containing_protein_(AHRD_V1_***-_D7KY00_ARALY);_contains_Interpro_domain(s)__IPR011042__Six-bladed_beta-propeller,_TolB-like_
Solyc05g005810	1.71885	0.302263	-2.50757	0.0002	0.00134401	yes	GO:0042803	Uncharacterized_basic_helix-loop-helix_protein_At1g06150_(AHRD_V1_*-*-_Y1615_ARATH)
Solyc05g005910	59.8063	18.3249	-1.70649	0.0003	0.00192126	yes	GO:0080054	Peptide transporter (AHRD V1 **-* A6YJX4_9MAGN); contains Interpro domain(s) IPR000109 TGF-beta receptor, type I/II extracellular region
Solyc05g005920	30.8943	9.97556	-1.63087	0.0076	0.0304447	yes	GO:0080054,GO:0042936	Peptide_transporter_(AHRD_V1_**-*_A6YJX4_9MAGN);_contains_Interpro_domain(s)__IPR000109__TGF-beta_receptor,_type_I/II_extracellular_region_
Solyc05g005940	24.4157	7.4896	-1.70485	0.0004	0.00247194	yes	GO:0080054,GO:0042936	Solute_carrier_family_15_member_4_(AHRD_V1_**--_S15A4_XENLA);_contains_Interpro_domain(s)__IPR000109__TGF-beta_receptor,_type_I/II_extracellular_region_
Solyc05g005950	44.1407	10.218	-2.111	5e-05	0.000379504	yes	GO:0080054,GO:0042936	Solute_carrier_family_15_member_4_(AHRD_V1_**--_S15A4_XENLA);_contains_Interpro_domain(s)__IPR000109__TGF-beta_receptor,_type_I/II_extracellular_region_
Solyc05g005980	5.35499	2.57456	-1.05656	0.0012	0.00636638	yes	GO:0080054,GO:0042936	Solute_carrier_family_15_member_4_(AHRD_V1_**--_S15A4_XENLA);_contains_Interpro_domain(s)__IPR000109__TGF-beta_receptor,_type_I/II_extracellular_region_
Solyc05g006020	2.12501	0.301699	-2.81629	5e-05	0.000379504	yes	GO:0015229	Nucleobase_ascorbate_transporter_(AHRD_V1_**-*_B9HJR9_POPTR);_contains_Interpro_domain(s)__IPR006043__Xanthine/uracil/vitamin_C_permease_
Solyc05g006030	44.1556	119.906	1.44123	5e-05	0.000379504	yes	GO:0015229	Genomic_DNA_chromosome_5_P1_clone_MQB2_(AHRD_V1_**--_Q9FM06_ARATH)
Solyc05g006110	4.52247	14.9695	1.72684	0.00095	0.00520353	yes	GO:0003676,GO:0004523	Unknown_Protein_(AHRD_V1)
Solyc05g006390	59.5638	1084.31	4.18619	5e-05	0.000379504	yes	GO:0004222	Unknown_Protein_(AHRD_V1)
Solyc05g006440	65.9404	140.447	1.09079	5e-05	0.000379504	yes	GO:0005522,GO:0051015	Homology_to_unknown_gene_(AHRD_V1_*---_Q00X05_OSTTA)
Solyc05g006510	1.57477	3.96272	1.33135	0.0025	0.0118932	yes	GO:0016758	Glycosyltransferase_family_GT8_protein_(AHRD_V1_***-_D0ECQ6_POPDE);_contains_Interpro_domain(s)__IPR002495__Glycosyl_transferase,_family_8_
Solyc05g006650	31.0571	11.9029	-1.38361	5e-05	0.000379504	yes	GO:0003700	Transcription_factor_(AHRD_V1_****_D6MKM4_9ASPA);_contains_Interpro_domain(s)__IPR011598__Helix-loop-helix_DNA-binding_
Solyc05g006740	41.4986	110.473	1.41256	5e-05	0.000379504	yes	GO:0004364	Glutathione_S-transferase_(AHRD_V1_****_A3FF38_9CARY);_contains_Interpro_domain(s)__IPR004046__Glutathione_S-transferase,_C-terminal_
Solyc05g006780	23.4877	62.566	1.41347	5e-05	0.000379504	yes	GO:0005488	NPH3_domain_containing_protein-like_(AHRD_V1_*-*-_Q8GVF8_ORYSJ);_contains_Interpro_domain(s)__IPR007679__Protein_of_unknown_function_DUF569_
Solyc05g006830	20.1384	5.41212	-1.89569	5e-05	0.000379504	yes	GO:0032403	Thioredoxin_H_(AHRD_V1_***-_Q4U0W0_NICAL);_contains_Interpro_domain(s)__IPR015467__Thioredoxin,_core_
Solyc05g006920	50.9163	23.8019	-1.09705	5e-05	0.000379504	yes	GO:0080054,GO:0042936	Peptide_transporter_(AHRD_V1_**-*_A6YJX4_9MAGN);_contains_Interpro_domain(s)__IPR000109__TGF-beta_receptor,_type_I/II_extracellular_region_
Solyc05g007070	110.036	275.059	1.32176	5e-05	0.000379504	yes	GO:0004556	Alpha_amylase_2_(IC)_(AHRD_V1_*-**_Q010P9_OSTTA);_contains_Interpro_domain(s)__IPR006589__Glycosyl_hydrolase,_family_13,_subfamily,_catalytic_region_
Solyc05g007120	93.6	18.7807	-2.31725	5e-05	0.000379504	yes	GO:0004672	Receptor_like_kinase,_RLK
Solyc05g007140	17.9086	66.3106	1.88859	5e-05	0.000379504	yes	GO:0005515,GO:0016301	Receptor-like_protein_kinase_At3g21340_(AHRD_V1_****_RLK6_ARATH);_contains_Interpro_domain(s)__IPR002290__Serine/threonine_protein_kinase_
Solyc05g007180	11.8416	4.42596	-1.4198	5e-05	0.000379504	yes	GO:0043565	Homeobox-leucine_zipper-like_protein_(AHRD_V1_*-*-_Q3HRT1_PICGL);_contains_Interpro_domain(s)__IPR003106__Leucine_zipper,_homeobox-associated_
Solyc05g007240	93.6585	39.4366	-1.24787	5e-05	0.000379504	yes	GO:0004674	TO109-12_(Fragment)_(AHRD_V1_*-*-_Q3LVG1_TAROF)
Solyc05g007450	2.63105	0.464022	-2.50337	0.0007	0.00401565	yes	GO:0042802	Origin_recognition_complex_subunit_6_(AHRD_V1_***-_B6TX59_MAIZE);_contains_Interpro_domain(s)__IPR008721__Origin_recognition_complex_subunit_6_
Solyc05g007480	21.8903	6.97262	-1.65052	5e-05	0.000379504	yes	GO:0005515	Phytochrome kinase substrate 1 (AHRD V1 ***- D7LQB9_ARALY)
Solyc05g007580	0.597867	1.96618	1.7175	0.0062	0.0257881	yes	GO:0003700	Zinc_finger-homeodomain_protein_1_(Fragment)_(AHRD_V1_**--_B0LK19_CUCSA);_contains_Interpro_domain(s)__IPR006456__ZF-HD_homeobox_protein_Cys/His-rich_dimerisation_region_
Solyc05g007750	5.47845	2.68959	-1.02638	0.0001	0.000713249	yes	GO:0004842	Anaphase_promoting_complex_subunit_2_(AHRD_V1_*-*-_Q3U430_MOUSE);_contains_Interpro_domain(s)__IPR001373__Cullin,_N-terminal_
Solyc05g007770	2.97271	16.4004	2.46388	5e-05	0.000379504	yes	GO:0003700	NAC_domain_transcription_factor_(AHRD_V1_****_Q5DM36_WHEAT);_contains_Interpro_domain(s)__IPR003441__No_apical_meristem_(NAM)_protein_
Solyc05g007780	4.54036	36.8715	3.02163	5e-05	0.000379504	yes	GO:0019898	Oxygen_evolving_enhancer_protein_3_(AHRD_V1_***-_B6SZC8_MAIZE);_contains_Interpro_domain(s)__IPR008797__Photosystem_II_oxygen_evolving_complex_protein_PsbQ_
Solyc05g007800	33.2217	16.2585	-1.03093	5e-05	0.000379504	yes	GO:0019898	Negatively_light-regulated_protein_(AHRD_V1_*-*-_Q9ZTG1_VERFO);_contains_Interpro_domain(s)__IPR012482__Lg106-like_
Solyc05g007830	12.9407	0.311338	-5.37729	5e-05	0.000379504	yes	GO:0005199	Expansin_2_(AHRD_V1_***-_Q9FUM2_PRUAV);_contains_Interpro_domain(s)__IPR002963__Expansin_
Solyc05g007890	1.85487	0.661347	-1.48784	0.00675	0.0276222	yes	GO:0003700	Myb_family_transcription_factor-like_(AHRD_V1_*--*_Q6H510_ORYSJ);_contains_Interpro_domain(s)__IPR006447__Myb-like_DNA-binding_region,_SHAQKYF_class_
Solyc05g007900	16.2536	35.6117	1.13159	5e-05	0.000379504	yes	GO:0003700	RING_finger_protein_126_(AHRD_V1_*-*-_RN126_HUMAN)
Solyc05g008060	17.7822	5.65084	-1.6539	5e-05	0.000379504	yes	GO:0010329,GO:0009672	Auxin_efflux_carrier_(AHRD_V1_****_D6RT10_SOLLC);_contains_Interpro_domain(s)__IPR014024__Auxin_efflux_carrier,_subgroup_
Solyc05g008120	2.583	9.0325	1.80608	0.00015	0.00103404	yes	GO:0031072	Chaperone_protein_dnaJ_(AHRD_V1_***-_B6U761_MAIZE);_contains_Interpro_domain(s)__IPR001623__Heat_shock_protein_DnaJ,_N-terminal_
Solyc05g008130	14.6651	50.9537	1.7968	5e-05	0.000379504	yes	GO:0031072	SMP-30/Gluconolaconase/LRE_domain_protein_(AHRD_V1_**--_A5FD91_FLAJ1);_contains_Interpro_domain(s)__IPR011042__Six-bladed_beta-propeller,_TolB-like_
Solyc05g008310	2.86664	7.93135	1.46821	5e-05	0.000379504	yes	GO:0019199,GO:0004674	Serine/threonine_kinase_receptor_(AHRD_V1_****_Q7DMS5_BRANA);_contains_Interpro_domain(s)__IPR002290__Serine/threonine_protein_kinase_
Solyc05g008360	0.707155	10.8543	3.9401	0.00235	0.0112829	yes	GO:0017127	Predicted_by_genscan_and_genefinder_(AHRD_V1_***-_Q9ZU37_ARATH)
Solyc05g008370	24.0592	78.4834	1.7058	5e-05	0.000379504	yes	GO:0004751	Ribose-5-phosphate_isomerase_(AHRD_V1_****_A8IRQ1_CHLRE);_contains_Interpro_domain(s)__IPR004788__Ribose_5-phosphate_isomerase_
Solyc05g008390	29.0499	65.9259	1.18231	5e-05	0.000379504	yes	GO:0005515	RING_zinc_finger-containing_protein_(AHRD_V1_*---_Q54MR8_DICDI);_contains_Interpro_domain(s)__IPR011016__Zinc_finger,_RING-CH-type_
Solyc05g008400	10.8832	25.3347	1.21901	5e-05	0.000379504	yes	GO:0016564	Repressor_of_RNA_polymerase_III_transcription_MAF1_(AHRD_V1_****_B6TPC2_MAIZE);_contains_Interpro_domain(s)__IPR017152__RNA_polymerase_III_transcriptional_repressor,_MAF1_
Solyc05g008480	3.46135	1.33166	-1.3781	0.0058	0.0243654	yes	GO:0042393	Histone_chaperone_asf1_(AHRD_V1_****_B0XH11_CULQU);_contains_Interpro_domain(s)__IPR006818__Histone_chaperone,__ASF1-like_
Solyc05g008510	6.55648	18.0901	1.46421	5e-05	0.000379504	yes	GO:0015559	Multidrug_resistance_protein_mdtK_(AHRD_V1_***-_MDTK_EDWI9);_contains_Interpro_domain(s)__IPR015521__MATE_family_transporter_related_protein_
Solyc05g008620	1.6243	0.460658	-1.81805	0.00605	0.0252652	yes	GO:0016491,GO:0055114	DNA_replication_complex_GINS_protein_psf3_(AHRD_V1_***-_C5FUE7_NANOT);_contains_Interpro_domain(s)__IPR010492__GINS_complex,_Psf3_component_
Solyc05g008890	0.706419	0.11257	-2.6497	0.0097	0.037097	yes	GO:0005783	Reticulon_family_protein_(AHRD_V1_***-_B2WS91_9BRAS);_contains_Interpro_domain(s)__IPR003388__Reticulon_
Solyc05g008940	1.67495	7.59655	2.18123	5e-05	0.000379504	yes	GO:0006468	Receptor-like_kinase_(AHRD_V1_*-*-_A7VM25_MARPO);_contains_Interpro_domain(s)__IPR002290__Serine/threonine_protein_kinase_
Solyc05g008960	0.487675	3.4829	2.8363	5e-05	0.000379504	yes	GO:0006468	Receptor-like_protein_kinase_(AHRD_V1_***-_D3G6F0_CAPAN);_contains_Interpro_domain(s)__IPR002290__Serine/threonine_protein_kinase_
Solyc05g008980	0.224151	1.90462	3.08696	5e-05	0.000379504	yes	GO:0006468	Receptor-like_protein_kinase_(AHRD_V1_***-_D3G6F0_CAPAN);_contains_Interpro_domain(s)__IPR002290__Serine/threonine_protein_kinase_
Solyc05g009000	5.731	32.1215	2.48668	5e-05	0.000379504	yes	GO:0006468	Kinase family protein (AHRD V1 ***- D7KAJ2_ARALY); contains Interpro domain(s) IPR011009 Protein kinase-like
Solyc05g009040	0.368666	4.50344	3.61064	5e-05	0.000379504	yes	GO:0006468	Receptor-like_protein_kinase_(AHRD_V1_***-_D3G6F0_CAPAN);_contains_Interpro_domain(s)__IPR002290__Serine/threonine_protein_kinase_
Solyc05g009050	2.76952	6.32065	1.19044	0.0001	0.000713249	yes	GO:0004672,GO:0005515	Receptor-like_protein_kinase_(AHRD_V1_****_D3G6F0_CAPAN);_contains_Interpro_domain(s)__IPR002290__Serine/threonine_protein_kinase_
Solyc05g009100	0.776212	0.287841	-1.43118	0.01185	0.0435654	yes	GO:0005515,GO:0004674	Receptor_like_kinase,_RLK
Solyc05g009120	6.61678	27.5787	2.05935	5e-05	0.000379504	yes	GO:0005515	Os03g0731050_protein_(Fragment)_(AHRD_V1_***-_C7IZG5_ORYSJ);_contains_Interpro_domain(s)__IPR004949__Protein_of_unknown_function_DUF266,_plant_
Solyc05g009210	1.70407	0.385022	-2.14597	0.00855	0.033523	yes	GO:0004817	At1g67050_(Fragment)_(AHRD_V1_*-*-_B0FU30_ARATH)
Solyc05g009240	1.14796	3.19902	1.47855	0.00015	0.00103404	yes	GO:0003700	Os05g0264200_protein_(Fragment)_(AHRD_V1_*-*-_Q0DJL6_ORYSJ);_contains_Interpro_domain(s)__IPR006927__Protein_of_unknown_function_DUF639_
Solyc05g009310	2.9339	12.0157	2.03403	5e-05	0.000379504	yes	GO:0003700	Zinc_finger_protein_CONSTANS-LIKE_16_(AHRD_V1_**--_B6TEI1_MAIZE);_contains_Interpro_domain(s)__IPR010402__CCT_domain_
Solyc05g009330	58.6643	24.895	-1.23663	5e-05	0.000379504	yes	GO:0003700	COSII_At1g13380_(Fragment)_(AHRD_V1_*-*-_C0KEX8_SOLPN);_contains_Interpro_domain(s)__IPR009606__Protein_of_unknown_function_DUF1218_
Solyc05g009370	23.8825	67.1794	1.49206	5e-05	0.000379504	yes	GO:0005840,GO:0015934	50S_ribosomal_protein_L15_(AHRD_V1_*-*-_B4B3P1_9CHRO);_contains_Interpro_domain(s)__IPR005749__Ribosomal_protein_L15,_bacterial-type_
Solyc05g009380	2.82298	0.787557	-1.84176	0.0003	0.00192126	yes	GO:0005622	EPF-type_Cis2-His2_zinc_finger_transcription_factor_(AHRD_V1_*---_D8SQF8_SELML);_contains_Interpro_domain(s)__IPR007087__Zinc_finger,_C2H2-type_
Solyc05g009420	22.9046	53.0979	1.21302	5e-05	0.000379504	yes	GO:0009824	Unknown_Protein_(AHRD_V1)
Solyc05g009500	2.58067	0.365316	-2.82053	5e-05	0.000379504	yes	GO:0042937,GO:0042936	Peptide_transporter_(AHRD_V1_**-*_A6YJX4_9MAGN);_contains_Interpro_domain(s)__IPR000109__TGF-beta_receptor,_type_I/II_extracellular_region_
Solyc05g009550	78.3404	292.644	1.90132	5e-05	0.000379504	yes	GO:0006468	IST1_homolog_(AHRD_V1_*---_IST1_HUMAN);_contains_Interpro_domain(s)__IPR005061__Protein_of_unknown_function_DUF292,_eukaryotic_
Solyc05g009570	8.61903	31.5095	1.87019	5e-05	0.000379504	yes	GO:0009536	Ribosomal_protein_PSRP-3/Ycf65_(AHRD_V1_*-*-_B5W261_SPIMA);_contains_Interpro_domain(s)__IPR006924__Ribosomal_protein,_PSRP-3/Ycf65_
Solyc05g009610	3.30233	37.1294	3.49101	5e-05	0.000379504	yes	GO:0008152	Acetyl_esterase_(AHRD_V1_**--_AES_SHIF8);_contains_Interpro_domain(s)__IPR013094__Alpha/beta_hydrolase_fold-3_
Solyc05g009650	3.67056	141.423	5.26788	5e-05	0.000379504	yes	GO:0003700	Unknown_Protein_(AHRD_V1)
Solyc05g009670	7.74312	17.8922	1.20835	5e-05	0.000379504	yes	GO:0005515,GO:0003700	Choline_transporter-like_protein_(AHRD_V1_**--_Q6EP45_ORYSJ);_contains_Interpro_domain(s)__IPR007603__Protein_of_unknown_function_DUF580_
Solyc05g009720	3.22264	17.3232	2.42639	5e-05	0.000379504	yes	GO:0003700	Myb_family_transcription_factor-like_(AHRD_V1_**-*_Q6Z869_ORYSJ);_contains_Interpro_domain(s)__IPR006447__Myb-like_DNA-binding_region,_SHAQKYF_class_
Solyc05g009780	15.2105	30.4234	1.00012	5e-05	0.000379504	yes	GO:0070006	Methionine_aminopeptidase_(AHRD_V1_***-_B9SEJ2_RICCO);_contains_Interpro_domain(s)__IPR002467__Peptidase_M24A,_methionine_aminopeptidase,_subfamily_1_
Solyc05g009790	9.00496	210.692	4.54827	5e-05	0.000379504	yes	GO:0003677,GO:0016564	Transcription_factor_(AHRD_V1_*-**_D6MKM9_9ASPA);_contains_Interpro_domain(s)__IPR003340__Transcriptional_factor_B3_
Solyc05g009950	24.2439	8.41781	-1.52611	5e-05	0.000379504	yes	GO:0000293	Cytochrome_B561_family_protein_(AHRD_V1_***-_D7KQT9_ARALY);_contains_Interpro_domain(s)__IPR006593__Cytochrome_b561/ferric_reductase_transmembrane_
Solyc05g009990	1.62557	0.409694	-1.98833	0.0015	0.00769154	yes	GO:0004675	LRR_receptor-like_serine/threonine-protein_kinase,_RLP
Solyc05g010010	3.37766	0.976493	-1.79034	0.00485	0.02094	yes	GO:0004675	Plant-specific_domain_TIGR01570_family_protein_(AHRD_V1_***-_B6U2A5_MAIZE);_contains_Interpro_domain(s)__IPR006460__Protein_of_unknown_function_DUF617,_plant_
Solyc05g010020	0.581729	7.99843	3.7813	0.0025	0.0118932	yes	GO:0004675	Unknown_Protein_(AHRD_V1)
Solyc05g010030	15.7172	186.425	3.56818	0.00345	0.0155976	yes	GO:0004675	Unknown_Protein_(AHRD_V1)
Solyc05g010120	6.87372	18.4019	1.42069	5e-05	0.000379504	yes	GO:0004012	Phospholipid-transporting_ATPase_(AHRD_V1_****_C1HB29_PARBA);_contains_Interpro_domain(s)__IPR006539__ATPase,_P-type,_phospholipid-translocating,_flippase_
Solyc05g010180	9.37804	33.3176	1.82893	5e-05	0.000379504	yes	GO:0016491	Carotenoid_isomerase-like
Solyc05g010320	7.81164	3.35329	-1.22005	0.00105	0.00568196	yes	GO:0042398,GO:0009813	Chalcone--flavonone_isomerase_(AHRD_V1_***-_D7LV11_ARALY);_contains_Interpro_domain(s)__IPR003466__Chalcone_isomerase,_subgroup_
Solyc05g010400	9.56526	2.05815	-2.21646	5e-05	0.000379504	yes	GO:0004675	Receptor_like_kinase,_RLK
Solyc05g010470	26.9525	64.9528	1.26897	5e-05	0.000379504	yes	GO:0004014	Unknown Protein (AHRD V1); contains Interpro domain(s) IPR010683 Protein of unknown function DUF1262
Solyc05g011890	77.1163	28.5564	-1.43322	5e-05	0.000379504	yes	GO:0080118	Sulfotransferase_family_protein_(AHRD_V1_****_D7LQL2_ARALY);_contains_Interpro_domain(s)__IPR000863__Sulfotransferase_
Solyc05g011960	4.10714	9.65994	1.23388	5e-05	0.000379504	yes	GO:0031072	Heat shock protein binding protein (AHRD V1 *--- D7KWX9_ARALY); contains Interpro domain(s) IPR001623 Heat shock protein DnaJ, N-terminal
Solyc05g011980	186.681	62.0568	-1.58892	5e-05	0.000379504	yes	GO:0019825	Unknown_Protein_(AHRD_V1)
Solyc05g012020	32.4352	89.4108	1.46289	5e-05	0.000379504	yes	GO:0003700	MADS-box transcription factor MADS-RIN (AHRD V1 *-** Q8S4L5_SOLLC); contains Interpro domain(s) IPR002487 Transcription factor, K-box
Solyc05g012100	12.1231	24.9943	1.04384	5e-05	0.000379504	yes	GO:0004156,GO:0003848	Fructokinase-like_protein_2_(AHRD_V1_**--_D9IWP0_NICBE);_contains_Interpro_domain(s)__IPR011611__Carbohydrate/purine_kinase_
Solyc05g012380	24.9316	11.1553	-1.16025	5e-05	0.000379504	yes	GO:0003824	Glucan_endo-1_3-beta-glucosidase_1_(AHRD_V1_*-*-_B6TW10_MAIZE);_contains_Interpro_domain(s)__IPR012946__X8_
Solyc05g012520	0.139229	0.882908	2.6648	0.01	0.0380454	yes	GO:0005484	Synaptosomal-associated_protein_30_(AHRD_V1_***-_D7KQK9_ARALY);_contains_Interpro_domain(s)__IPR000727__Target_SNARE_coiled-coil_region_
Solyc05g012600	32.9183	66.4503	1.01339	5e-05	0.000379504	yes	GO:0008134	Unknown_Protein_(AHRD_V1)
Solyc05g012850	7.35563	55.5119	2.91588	5e-05	0.000379504	yes	GO:0005515	Unknown_Protein_(AHRD_V1)
Solyc05g012890	0.135803	1.27507	3.23099	5e-05	0.000379504	yes	GO:0006952,GO:0006915	Cc-nbs-lrr,_resistance_protein_with_an_R1_specific_domain
Solyc05g012940	1.62001	3.66705	1.17862	0.00505	0.0216615	yes	GO:0005634	Ribonuclease H2 subunit B (AHRD V1 ***- B0WCS6_CULQU); contains Interpro domain(s) IPR019024 Ribonuclease H2, subunit B
Solyc05g013060	6.51852	16.6094	1.34938	5e-05	0.000379504	yes	GO:0004872	Unknown_Protein_(AHRD_V1)
Solyc05g013160	18.686	38.2051	1.03181	5e-05	0.000379504	yes	GO:0009507	Set_domain_protein_(AHRD_V1_***-_C1EFC8_9CHLO);_contains_Interpro_domain(s)__IPR011192__Rubisco_methyltransferase_
Solyc05g013440	59.5907	29.4515	-1.01674	5e-05	0.000379504	yes	GO:0005515,GO:0008131	Primary_amine_oxidase_(AHRD_V1_****_B4WL51_9SYNE);_contains_Interpro_domain(s)__IPR000269__Copper_amine_oxidase_
Solyc05g013580	18.0099	47.3307	1.39399	5e-05	0.000379504	yes	GO:0016020	Glycosyl_transferase_family_17_protein_(AHRD_V1_***-_D7KPE7_ARALY);_contains_Interpro_domain(s)__IPR006813__Glycosyl_transferase,_family_17_
Solyc05g013630	11.7999	91.6926	2.95803	5e-05	0.000379504	yes	GO:0006508	Unknown_protein_(Fragment)_(AHRD_V1_***-_Q43520_SOLLC)
Solyc05g013690	2.47835	0.681472	-1.86266	0.0003	0.00192126	yes	GO:0004091	GDSL_esterase/lipase_At3g26430_(AHRD_V1_***-_GDL53_ARATH);_contains_Interpro_domain(s)__IPR001087__Lipase,_GDSL_
Solyc05g013710	0.804171	4.0917	2.34713	0.00015	0.00103404	yes	GO:0008047	Cysteine_desulfuration_protein_SufE_(AHRD_V1_*-*-_Q2RNM6_RHORT);_contains_Interpro_domain(s)__IPR003808__Fe-S_metabolism_associated_SufE_
Solyc05g013750	4.69925	17.7393	1.91644	5e-05	0.000379504	yes	GO:0016311,GO:0006470	Dual_specificity_phosphatase_4_(AHRD_V1_*-*-_Q7SZF3_DANRE);_contains_Interpro_domain(s)__IPR020422__Dual_specificity_phosphatase,_subgroup,_catalytic_domain_
Solyc05g013850	8.21221	1.56895	-2.38797	5e-05	0.000379504	yes	GO:0005622	Sieve_element-occluding_protein_3_(AHRD_V1_**--_B5THF7_MEDTR)
Solyc05g013870	3.21168	0.537777	-2.57825	5e-05	0.000379504	yes	GO:0005622	Sieve_element-occluding_protein_3_(AHRD_V1_**--_B5THF7_MEDTR)
Solyc05g013880	0.468957	2.42842	2.37249	0.0001	0.000713249	yes	GO:0005112	WD-40_repeat_family_protein_(AHRD_V1_**--_Q1EPE0_MUSAC);_contains_Interpro_domain(s)__IPR020472__G-protein_beta_WD-40_repeat,_region_
Solyc05g014000	71.9972	1.6617	-5.43721	5e-05	0.000379504	yes	GO:0016829	Pectate_lyase_(AHRD_V1_****_D3IZZ1_GOSHE);_contains_Interpro_domain(s)__IPR002022__Pectate_lyase/Amb_allergen_
Solyc05g014190	2.44654	11.2591	2.20228	5e-05	0.000379504	yes	GO:0016020	CAAX_amino_terminal_protease_family_protein_(AHRD_V1_**--_D7LQY7_ARALY);_contains_Interpro_domain(s)__IPR003675__Abortive_infection_protein_
Solyc05g014240	9.87161	4.33002	-1.18891	5e-05	0.000379504	yes	GO:0004675	Pto-like,_Serine/threonine_kinase_protein,_resistance_protein
Solyc05g014280	10.5189	45.6324	2.11708	5e-05	0.000379504	yes	GO:0006355,GO:0045449	Heat_shock_protein_(AHRD_V1_***-_A9QVH3_9FABA);_contains_Interpro_domain(s)__IPR002068__Heat_shock_protein_Hsp20_
Solyc05g014310	67.5046	188.227	1.47941	5e-05	0.000379504	yes	GO:0003700	Metalloendopeptidase_family-saccharolysin_&amp_thimet_oligopeptidase_(ISS)_(AHRD_V1_*-*-_Q01G48_OSTTA)
Solyc05g014320	4.76135	15.6661	1.7182	5e-05	0.000379504	yes	GO:0008152	Acetyl_esterase_(AHRD_V1_*---_AES_SHIFL);_contains_Interpro_domain(s)__IPR013094__Alpha/beta_hydrolase_fold-3_
Solyc05g014370	3.19864	1.39419	-1.19803	0.00945	0.0363307	yes	GO:0010997,GO:0042803	Mitotic_spindle_checkpoint_protein_MAD2_(AHRD_V1_***-_B6UEH3_MAIZE);_contains_Interpro_domain(s)__IPR003511__DNA-binding_HORMA_
Solyc05g014510	1.65089	8.09455	2.29371	5e-05	0.000379504	yes	GO:0008381	Ankyrin_repeat_domain-containing_protein_44_(AHRD_V1_*---_A8N4H2_COPC7);_contains_Interpro_domain(s)__IPR002110__Ankyrin_
Solyc05g014540	4.14291	1.72954	-1.26025	0.00085	0.00473455	yes	GO:0046982	DNA_polymerase_alpha_subunit_B_family_(AHRD_V1_***-_D7KVM0_ARALY);_contains_Interpro_domain(s)__IPR016722__DNA_polymerase_alpha,_subunit_B_
Solyc05g014560	5.23595	0.905065	-2.53236	5e-05	0.000379504	yes	GO:0004303	3-oxoacyl-reductase_(AHRD_V1_***-_B6THT6_MAIZE);_contains_Interpro_domain(s)__IPR011284__3-oxoacyl-(acyl-carrier-protein)_reductase_
Solyc05g014720	2.87426	1.12604	-1.35194	0.00865	0.0338479	yes	GO:0003677	Unknown Protein (AHRD V1)
Solyc05g015330	5.90609	1.76142	-1.74546	0.0104	0.0392723	yes	GO:0046982	Nuclear_transcription_factor_Y_subunit_C-1_(AHRD_V1_**--_B6SWV5_MAIZE);_contains_Interpro_domain(s)__IPR003958__Transcription_factor_CBF/NF-Y/archaeal_histone_
Solyc05g015450	1.07054	3.38134	1.65926	0.0005	0.00301082	yes	GO:0005488,GO:0008270	Unknown_Protein_(AHRD_V1)
Solyc05g015460	1.26596	6.26934	2.30809	5e-05	0.000379504	yes	GO:0005488,GO:0008270	Unknown_Protein_(AHRD_V1)
Solyc05g015470	14.6781	36.2965	1.30617	0.0106	0.0398827	yes	GO:0005488,GO:0008270	Drought-induced_protein_1_(AHRD_V1_***-_Q6XPS8_9FABA)
Solyc05g015490	14.2636	90.3698	2.6635	5e-05	0.000379504	yes	GO:0005488,GO:0008270	Non-specific_lipid-transfer_protein_(AHRD_V1_***-_Q700A6_CICAR);_contains_Interpro_domain(s)__IPR003612__Plant_lipid_transfer_protein/seed_storage/trypsin-alpha_amylase_inhibitor_
Solyc05g015780	1.12084	5.14516	2.19863	5e-05	0.000379504	yes	GO:0016747	Unknown_Protein_(AHRD_V1)
Solyc05g015840	2.06486	6.3489	1.62046	5e-05	0.000379504	yes	GO:0005634	Squamosa_promoter-binding_protein_(AHRD_V1_***-_B8Y9B2_PONTR);_contains_Interpro_domain(s)__IPR004333__Transcription_factor,_SBP-box_
Solyc05g015850	0.453728	4.4141	3.28222	0.00045	0.00274742	yes	GO:0005515,GO:0003700	WRKY_transcription_factor-b_(AHRD_V1_****_Q5DJU0_CAPAN);_contains_Interpro_domain(s)__IPR003657__DNA-binding_WRKY_
Solyc05g016060	106.553	516.072	2.276	5e-05	0.000379504	yes	GO:0005515	Unknown_Protein_(AHRD_V1)
Solyc05g016310	2.98676	22.8495	2.93551	5e-05	0.000379504	yes	GO:0003677	Aspartic_proteinase_nepenthesin_I_(AHRD_V1_**--_A9ZMF9_NEPAL);_contains_Interpro_domain(s)__IPR001461__Peptidase_A1_
Solyc05g016390	2.73279	0.514702	-2.40856	0.0005	0.00301082	yes	GO:0005622	Glucan_endo-1_3-beta-glucosidase_1_(AHRD_V1_*-*-_B6TW10_MAIZE);_contains_Interpro_domain(s)__IPR012946__X8_
Solyc05g017900	5.84946	2.00541	-1.5444	0.00345	0.0155976	yes	GO:0016020	Transporter EamA (AHRD V1 *-*- C3B1R2_BACMY); contains Interpro domain(s) IPR000620 Protein of unknown function DUF6, transmembrane
Solyc05g017950	71.8433	155.781	1.1166	5e-05	0.000379504	yes	GO:0015370	Bile_acid_sodium_symporter_(AHRD_V1_****_B2A035_OPITP);_contains_Interpro_domain(s)__IPR004710__Bile_acid_transporter_
Solyc05g018050	8.75109	101.985	3.54276	5e-05	0.000379504	yes	GO:0008270	RING_finger_protein_44_(AHRD_V1_*-*-_RNF44_HUMAN);_contains_Interpro_domain(s)__IPR018957__Zinc_finger,_C3HC4_RING-type_
Solyc05g018180	9.28131	18.9741	1.03163	5e-05	0.000379504	yes	GO:0005515	Homology_to_unknown_gene_(AHRD_V1_*---_Q01GH9_OSTTA);_contains_Interpro_domain(s)__IPR008528__Protein_of_unknown_function_DUF810_
Solyc05g018230	2.13475	5.74668	1.42866	5e-05	0.000379504	yes	GO:0005358	High-affinity_glucose_transporter_(AHRD_V1_*-**_HGT1_KLULA);_contains_Interpro_domain(s)__IPR003663__Sugar/inositol_transporter_
Solyc05g018510	14.3491	5.54731	-1.3711	5e-05	0.000379504	yes	GO:0042626	ABC_transporter_G_family_member_32_(AHRD_V1_***-_AB32G_ARATH);_contains_Interpro_domain(s)__IPR013525__ABC-2_type_transporter_
Solyc05g021360	1.38582	0.361963	-1.93683	0.0032	0.0146247	yes	GO:0006468	Unknown_Protein_(AHRD_V1)
Solyc05g021380	0.195969	1.95381	3.31759	5e-05	0.000379504	yes	GO:0003676,GO:0015074	Retrotransposable_element_Tf2_155_kDa_protein_type_3_(AHRD_V1_**--_RTF23_SCHPO);_contains_Interpro_domain(s)__IPR001584__Integrase,_catalytic_core_
Solyc05g023680	2.59893	0.447365	-2.53839	5e-05	0.000379504	yes	GO:0004842	E3_ubiquitin-protein_ligase_UHRF1_(AHRD_V1_*--*_UHRF1_RAT);_contains_Interpro_domain(s)__IPR003105__SRA-YDG_
Solyc05g024430	28.716	100.49	1.80713	5e-05	0.000379504	yes	GO:0006952,GO:0006915	Unknown_Protein_(AHRD_V1)
Solyc05g025820	0.418194	1.97782	2.24166	0.0011	0.00590723	yes	GO:0005515,GO:0004674	ATP_binding_/_serine-threonine_kinase_(AHRD_V1_****_C5DB71_VITVI);_contains_Interpro_domain(s)__IPR002290__Serine/threonine_protein_kinase_
Solyc05g025870	6.0207	28.9275	2.26444	5e-05	0.000379504	yes	GO:0008270	Unknown_Protein_(AHRD_V1)
Solyc05g026240	91.091	28.7907	-1.6617	5e-05	0.000379504	yes	GO:0005199	LRR_receptor-like_serine/threonine-protein_kinase,_RLP
Solyc05g026460	4.03793	8.43956	1.06355	5e-05	0.000379504	yes	GO:0015503,GO:0015386	Unknown_Protein_(AHRD_V1)
Solyc05g026550	12.4972	33.8318	1.43678	5e-05	0.000379504	yes	GO:0055114	NAD(P)H-quinone_oxidoreductase_subunit_L_(AHRD_V1_*-*-_Q05RD4_9SYNE);_contains_Interpro_domain(s)__IPR019654__NADH_dehydrogenase,_transmembrane_subunit_NdhL_
Solyc05g026570	8.15401	23.8289	1.54713	5e-05	0.000379504	yes	GO:0005488	Unknown_Protein_(AHRD_V1)
Solyc05g039950	0.233766	0.883676	1.91846	0.00415	0.0183508	yes	GO:0016740	Acyltransferase_(Fragment)_(AHRD_V1_**--_C1JZ77_9SOLA);_contains_Interpro_domain(s)__IPR003480__Transferase_
Solyc05g041440	1.98961	0.784749	-1.34218	0.0128	0.0464529	yes	GO:0005515	Genomic DNA chromosome 5 P1 clone MUK11 (AHRD V1 ***- Q9LZ27_ARATH)
Solyc05g041910	43.8816	190.885	2.12102	5e-05	0.000379504	yes	GO:0008270	Membrane_protein_(AHRD_V1_**--_B6U5U8_MAIZE);_contains_Interpro_domain(s)__IPR017214__Uncharacterised_conserved_protein_UCP037471_
Solyc05g043240	1.47175	18.9072	3.68333	5e-05	0.000379504	yes	GO:0003676	Unknown_Protein_(AHRD_V1)
Solyc05g043330	14.79	6.88162	-1.1038	0.00015	0.00103404	yes	GO:0004091	GDSL_esterase/lipase_At2g04570_(AHRD_V1_***-_GDL34_ARATH);_contains_Interpro_domain(s)__IPR001087__Lipase,_GDSL_
Solyc05g043370	1.43599	8.01701	2.48102	5e-05	0.000379504	yes	GO:0048046,GO:0055114	Unknown_Protein_(AHRD_V1)
Solyc05g043410	4.79708	0.669756	-2.84045	0.0062	0.0257881	yes	GO:0048046,GO:0055114	Unknown_Protein_(AHRD_V1)
Solyc05g044630	17.067	40.1883	1.23556	5e-05	0.000379504	yes	GO:0005198	Fe/S_biogenesis_protein_nfuA_(AHRD_V1_*---_NFUA_ACIAD);_contains_Interpro_domain(s)__IPR001075__NIF_system_FeS_cluster_assembly,_NifU,_C-terminal_
Solyc05g046120	1.14485	2.48159	1.1161	0.0011	0.00590723	yes	GO:0030036	Formin_3_(AHRD_V1_*-*-_D0QAN4_ARATH);_contains_Interpro_domain(s)__IPR015425__Actin-binding_FH2_
Solyc05g046310	23.6801	71.6539	1.59737	5e-05	0.000379504	yes	GO:0004306	Genomic_DNA_chromosome_5_P1_clone_MVP2_(AHRD_V1_***-_O65233_ARATH)
Solyc05g047460	10.9509	5.37549	-1.02657	5e-05	0.000379504	yes	GO:0046983	Auxin_response_factor_19_(AHRD_V1_***-_D9IA29_SOLLC);_contains_Interpro_domain(s)__IPR010525__Auxin_response_factor_
Solyc05g047710	0.951803	0.349713	-1.44449	0.01255	0.0456883	yes	GO:0008289	Plant_synaptotagmin_(AHRD_V1_**--_C5X3E4_SORBI);_contains_Interpro_domain(s)__IPR018029__C2_membrane_targeting_protein_
Solyc05g049980	44.1438	16.3795	-1.43032	5e-05	0.000379504	yes	GO:0005975	Glycoside_hydrolase_family_28_protein/polygalacturonase_family_protein_(AHRD_V1_**--_Q1PF10_ARATH);_contains_Interpro_domain(s)__IPR012334__Pectin_lyase_fold_
Solyc05g050010	2.61084	30.6592	3.55374	5e-05	0.000379504	yes	GO:0042803,GO:0016847	1-aminocyclopropane-1-carboxylate_synthase_(AHRD_V1_****_Q659H5_SOLLC);_contains_Interpro_domain(s)__IPR004839__Aminotransferase,_class_I_and_II__IPR004838__Aminotransferases,_class-I,_pyridoxal-phosphate-binding_site_
Solyc05g050110	2.72112	17.9776	2.72393	5e-05	0.000379504	yes	GO:0042284	cDNA_clone_J013073A18_full_insert_sequence_(AHRD_V1_*-*-_B7EPF9_ORYSJ);_contains_Interpro_domain(s)__IPR018790__Protein_of_unknown_function_DUF2358_
Solyc05g050220	1.60997	4.69801	1.54502	5e-05	0.000379504	yes	GO:0043565	G-box_binding_factor_3_(AHRD_V1_****_D7LDY1_ARALY);_contains_Interpro_domain(s)__IPR012900__G-box_binding,_MFMR_
Solyc05g050360	0.441723	1.80122	2.02776	0.0001	0.000713249	yes	GO:0030551	Cyclic_nucleotide_gated_channel_(AHRD_V1_****_A9CRE4_MALDO);_contains_Interpro_domain(s)__IPR000595__Cyclic_nucleotide-binding_
Solyc05g050380	2.63946	42.9135	4.02312	5e-05	0.000379504	yes	GO:0030551	Cyclic_nucleotide-gated_ion_channel_1_(AHRD_V1_****_B6U0R1_MAIZE);_contains_Interpro_domain(s)__IPR000595__Cyclic_nucleotide-binding_
Solyc05g050500	42.3507	91.9103	1.11784	5e-05	0.000379504	yes	GO:0045261	ATP_synthase_F1_delta_subunit_(AHRD_V1_***-_B4B4T7_9CHRO);_contains_Interpro_domain(s)__IPR000711__ATPase,_F1_complex,_OSCP/delta_subunit_
Solyc05g050710	5.56106	13.9023	1.3219	5e-05	0.000379504	yes	GO:0004622	Lecithin_cholesterol_acyltransferase_(Fragment)_(AHRD_V1_*-*-_Q8HZA0_9PRIM);_contains_Interpro_domain(s)__IPR003386__Lecithin:cholesterol_acyltransferase_
Solyc05g050770	1.00677	2.81234	1.48203	0.0006	0.00352489	yes	GO:0016754	Serine_carboxypeptidase_1_(AHRD_V1_***-_B6TC80_MAIZE);_contains_Interpro_domain(s)__IPR001563__Peptidase_S10,_serine_carboxypeptidase_
Solyc05g050800	23.1152	136.208	2.5589	5e-05	0.000379504	yes	GO:0003677	Phosphoglycerate_mutase_family_protein_(AHRD_V1_***-_C3SAD0_BRADI);_contains_Interpro_domain(s)__IPR012398__PRIB5_
Solyc05g050810	1.84007	4.53089	1.30004	0.0026	0.0122832	yes	GO:0051087	Chaperone_dnaJ_3_(AHRD_V1_****_A8NGQ1_COPC7);_contains_Interpro_domain(s)__IPR003095__Heat_shock_protein_DnaJ_
Solyc05g050820	1.75135	6.74042	1.94437	0.0003	0.00192126	yes	GO:0006457	DNAJ_chaperone_(AHRD_V1_***-_B0W7V8_CULQU);_contains_Interpro_domain(s)__IPR003095__Heat_shock_protein_DnaJ_
Solyc05g050830	9.3034	4.02698	-1.20806	0.00165	0.00834803	yes	GO:0005125,GO:0005138	Ethylene-responsive_transcription_factor_4_(AHRD_V1_*-*-_ERF78_ARATH);_contains_Interpro_domain(s)__IPR001471__Pathogenesis-related_transcriptional_factor_and_ERF,_DNA-binding_
Solyc05g050840	13.7564	6.86359	-1.00307	5e-05	0.000379504	yes	GO:0005125,GO:0005138	Unknown_Protein_(AHRD_V1)
Solyc05g051010	10.5971	2.65904	-1.99469	5e-05	0.000379504	yes	GO:0004022	Dihydroflavonol 4-reductase family (AHRD V1 ***- D7LCI9_ARALY); contains Interpro domain(s) IPR016040 NAD(P)-binding domain
Solyc05g051240	26.6849	86.5297	1.69717	5e-05	0.000379504	yes	GO:0008233	Aspartic_proteinase_nepenthesin_I_(AHRD_V1_***-_A9ZMF9_NEPAL);_contains_Interpro_domain(s)__IPR001461__Peptidase_A1_
Solyc05g051400	28.046	70.8056	1.33607	5e-05	0.000379504	yes	GO:0015367	Mitochondrial_2-oxoglutarate/malate_carrier_protein_(AHRD_V1_****_B6TRY7_MAIZE);_contains_Interpro_domain(s)__IPR001993__Mitochondrial_substrate_carrier_
Solyc05g051480	2.33292	16.2848	2.80332	0.00035	0.00219871	yes	GO:0016563,GO:0043565	Unknown_Protein_(AHRD_V1)
Solyc05g051530	0.215947	1.12403	2.37993	0.0011	0.00590723	yes	GO:0008559	ABC_transporter_G_family_member_11_(AHRD_V1_***-_AB11G_ARATH);_contains_Interpro_domain(s)__IPR013525__ABC-2_type_transporter_
Solyc05g051560	12.6227	6.12283	-1.04376	0.0005	0.00301082	yes	GO:0051724	Mitochondrial_carrier_protein_expressed_(AHRD_V1_***-_Q10QM8_ORYSJ);_contains_Interpro_domain(s)__IPR002067__Mitochondrial_carrier_protein_
Solyc05g051660	67.3247	23.9296	-1.49234	5e-05	0.000379504	yes	GO:0004091	Gibberellin_receptor_GID1L2_(AHRD_V1_**--_B6T2M3_MAIZE);_contains_Interpro_domain(s)__IPR013094__Alpha/beta_hydrolase_fold-3_
Solyc05g051900	4.85048	15.8535	1.7086	5e-05	0.000379504	yes	GO:0005351	Major_facilitator_superfamily_(MFS_1)_transporter_(AHRD_V1_*---_Q392L2_BURS3);_contains_Interpro_domain(s)__IPR016196__Major_facilitator_superfamily,_general_substrate_transporter_
Solyc05g051970	0.686919	0.133647	-2.36172	0.01365	0.0489265	yes	GO:0005351	cDNA_clone_J033025P19_full_insert_sequence_(AHRD_V1_***-_B7ERC6_ORYSJ)
Solyc05g052040	11.296	264.321	4.54841	5e-05	0.000379504	yes	GO:0003700	Ethylene_responsive_transcription_factor_1a_(AHRD_V1_*-**_D1MWZ3_CITLA);_contains_Interpro_domain(s)__IPR001471__Pathogenesis-related_transcriptional_factor_and_ERF,_DNA-binding_
Solyc05g052240	36.541	100.703	1.46252	5e-05	0.000379504	yes	GO:0042398,GO:0009813	Chalcone--flavonone_isomerase_(AHRD_V1_***-_B4G1R6_MAIZE);_contains_Interpro_domain(s)__IPR003466__Chalcone_isomerase,_subgroup_
Solyc05g052410	2.38568	10.1437	2.0881	5e-05	0.000379504	yes	GO:0016563	Ethylene-responsive_transcription_factor_1_(AHRD_V1_*-**_ERF1_ORYSJ);_contains_Interpro_domain(s)__IPR001471__Pathogenesis-related_transcriptional_factor_and_ERF,_DNA-binding_
Solyc05g052450	1.25917	5.20909	2.04855	5e-05	0.000379504	yes	GO:0016563	Os03g0291800_protein_(Fragment)_(AHRD_V1_**--_Q0DSS4_ORYSJ);_contains_Interpro_domain(s)__IPR004253__Protein_of_unknown_function_DUF231,_plant_
Solyc05g052520	6.54291	72.3579	3.46715	5e-05	0.000379504	yes	GO:0008287,GO:0003824	Protein_phosphatase_2C_(AHRD_V1_***-_Q3V656_SOLTU);_contains_Interpro_domain(s)__IPR015655__Protein_phosphatase_2C_
Solyc05g052550	78.3056	1410.3	4.17074	5e-05	0.000379504	yes	GO:0005975	Zinc finger CCCH domain-containing protein 29 (AHRD V1 ***- C3H29_ARATH)
Solyc05g052600	125.114	322.338	1.36533	5e-05	0.000379504	yes	GO:0042132	Fructose-1_6-bisphosphatase_class_1_(AHRD_V1_****_B9M1N3_GEOSF);_contains_Interpro_domain(s)__IPR000146__Fructose-1,6-bisphosphatase__IPR000719__Protein_kinase,_core_
Solyc05g052610	20.3481	58.2535	1.51745	5e-05	0.000379504	yes	GO:0003700	MYB_transcription_factor_(AHRD_V1_**-*_Q9FIL9_ARATH);_contains_Interpro_domain(s)__IPR006447__Myb-like_DNA-binding_region,_SHAQKYF_class_
Solyc05g052710	66.6452	134.289	1.01076	5e-05	0.000379504	yes	GO:0005488	30S_ribosomal_protein_S31,_chloroplastic_(AHRD_V1_*-*-_RR31_ARATH)
Solyc05g052750	2.56188	16.2484	2.66502	5e-05	0.000379504	yes	GO:0016707	Hydrolase_alpha/beta_fold_family_protein_(AHRD_V1_***-_D7KX74_ARALY)
Solyc05g052840	6.12843	2.41776	-1.34184	0.00085	0.00473455	yes	GO:0051087	Tubulin-specific_chaperone_C_(AHRD_V1_****_C1BYH4_ESOLU);_contains_Interpro_domain(s)__IPR012945__Tubulin_binding_cofactor_C_
Solyc05g052870	0.637336	0.146733	-2.11886	0.0055	0.0232884	yes	GO:0080044	UDP-glucosyltransferase_family_1_protein_(AHRD_V1_**-*_C6KI45_CITSI);_contains_Interpro_domain(s)__IPR002213__UDP-glucuronosyl/UDP-glucosyltransferase_
Solyc05g052910	6.64594	2.65569	-1.32339	0.00205	0.0100426	yes	GO:0008270	Actin-binding_LIM_protein_1_(AHRD_V1_*---_ABLM1_MOUSE);_contains_Interpro_domain(s)__IPR001781__Zinc_finger,_LIM-type_
Solyc05g052980	66.2053	217.27	1.71447	5e-05	0.000379504	yes	GO:0008287,GO:0003824	Protein_phosphatase_2C_(AHRD_V1_***-_Q8RVG0_TOBAC);_contains_Interpro_domain(s)__IPR015655__Protein_phosphatase_2C_
Solyc05g053010	2.7743	11.2509	2.01984	5e-05	0.000379504	yes	GO:0005515,GO:0016301	Receptor_like_protein_kinase_(AHRD_V1_****_Q39139_ARATH);_contains_Interpro_domain(s)__IPR001220__Legume_lectin,_beta_chain_
Solyc05g053100	5.15973	23.5977	2.19328	5e-05	0.000379504	yes	GO:0003916	Dihydrolipoyl_dehydrogenase_(AHRD_V1_***-_B9RZN2_RICCO);_contains_Interpro_domain(s)__IPR006258__Dihydrolipoamide_dehydrogenase_
Solyc05g053120	0.761214	0.167569	-2.18355	0.01125	0.0417872	yes	GO:0008152	Glucosyltransferase_(AHRD_V1_***-_A7M6J9_9ERIC);_contains_Interpro_domain(s)__IPR002213__UDP-glucuronosyl/UDP-glucosyltransferase_
Solyc05g053210	84.7037	262.9	1.63402	5e-05	0.000379504	yes	GO:0035175	CBL-interacting_protein_kinase_1_(AHRD_V1_****_A0MNI9_POPTR);_contains_Interpro_domain(s)__IPR002290__Serine/threonine_protein_kinase_
Solyc05g053290	12.351	55.3502	2.16396	5e-05	0.000379504	yes	GO:0008287,GO:0003824	Protein_phosphatase-2C_(AHRD_V1_***-_O82469_MESCR);_contains_Interpro_domain(s)__IPR015655__Protein_phosphatase_2C_
Solyc05g053400	1.40156	0.434772	-1.6887	0.0091	0.0352113	yes	GO:0080043	Glucosyltransferase_(AHRD_V1_****_D7URL8_9LAMI);_contains_Interpro_domain(s)__IPR002213__UDP-glucuronosyl/UDP-glucosyltransferase_
Solyc05g053500	8.89763	47.0224	2.40185	5e-05	0.000379504	yes	GO:0006355	GATA_transcription_factor_1_(AHRD_V1_*-*-_Q0WTQ5_ARATH);_contains_Interpro_domain(s)__IPR000679__Zinc_finger,_GATA-type_
Solyc05g053600	1.56805	20.0448	3.67619	5e-05	0.000379504	yes	GO:0042626	ATP-binding_cassette_transporter_(AHRD_V1_***-_D8RL93_SELML);_contains_Interpro_domain(s)__IPR013525__ABC-2_type_transporter_
Solyc05g053610	0.153178	1.52968	3.31995	5e-05	0.000379504	yes	GO:0042626	ATP-binding_cassette_transporter_(AHRD_V1_***-_D8RL93_SELML);_contains_Interpro_domain(s)__IPR013525__ABC-2_type_transporter_
Solyc05g053620	136.971	34.8664	-1.97396	5e-05	0.000379504	yes	GO:0030246	F-box_protein_PP2-B1_(AHRD_V1_**--_PP2B1_ARATH)
Solyc05g053760	11.1157	26.904	1.27523	5e-05	0.000379504	yes	GO:0031072	Chaperone_protein_dnaJ_20_(AHRD_V1_***-_B6U349_MAIZE);_contains_Interpro_domain(s)__IPR001623__Heat_shock_protein_DnaJ,_N-terminal_
Solyc05g054090	400.797	80.6984	-2.31226	5e-05	0.000379504	yes	GO:0004842	Unknown_Protein_(AHRD_V1)
Solyc05g054170	13.9558	45.7892	1.71414	5e-05	0.000379504	yes	GO:0015031,GO:0007264,GO:0005525,GO:0007165,GO:0005622	Scarecrow-like_1_transcription_factor_(Fragment)_(AHRD_V1_*---_B1PPU0_PINPS);_contains_Interpro_domain(s)__IPR005202__GRAS_transcription_factor_
Solyc05g054210	82.446	20.9921	-1.97361	5e-05	0.000379504	yes	GO:0030001	Proline-rich_protein_(AHRD_V1_*-*-_A1YL94_GOSHI);_contains_Interpro_domain(s)__IPR006121__Heavy_metal_transport/detoxification_protein_
Solyc05g054250	0.48778	10.8762	4.47881	5e-05	0.000379504	yes	GO:0030001	Heavy_metal-associated_domain_containing_protein_expressed_(AHRD_V1_*-*-_Q2QXS5_ORYSJ);_contains_Interpro_domain(s)__IPR006121__Heavy_metal_transport/detoxification_protein_
Solyc05g054330	64.1038	29.3362	-1.12773	5e-05	0.000379504	yes	GO:0004301	Epoxide_hydrolase_(AHRD_V1_****_Q41415_SOLTU);_contains_Interpro_domain(s)__IPR000639__Epoxide_hydrolase-like_
Solyc05g054480	5.3148	1.8862	-1.49453	0.00015	0.00103404	yes	GO:0005200	Actin_(AHRD_V1_***-_B5M4V6_TOBAC);_contains_Interpro_domain(s)__IPR004000__Actin/actin-like_
Solyc05g054610	27.7804	6.08784	-2.19007	0.0007	0.00401565	yes	GO:0005634,GO:0003677	Histone_H4_(AHRD_V1_***-_B6T0P4_MAIZE);_contains_Interpro_domain(s)__IPR001951__Histone_H4_
Solyc05g054760	193.801	86.0883	-1.17068	5e-05	0.000379504	yes	GO:0045174	Dehydroascorbate_reductase_(Fragment)_(AHRD_V1_***-_Q1G0W3_SOLLC);_contains_Interpro_domain(s)__IPR017933__Glutathione_S-transferase/chloride_channel,_C-terminal_
Solyc05g054800	97.9507	276.744	1.49842	5e-05	0.000379504	yes	GO:0005515	Cell_cycle_control_protein_(AHRD_V1_**--_Q2UBE9_ASPOR);_contains_Interpro_domain(s)__IPR005045__Protein_of_unknown_function_DUF284,_transmembrane_eukaryotic_
Solyc05g054830	39.6621	102.244	1.36619	5e-05	0.000379504	yes	GO:0042803	Ankyrin-repeat_protein_(AHRD_V1_**--_A2CIR5_ORYSJ);_contains_Interpro_domain(s)__IPR002110__Ankyrin_
Solyc05g054860	14.1726	29.005	1.0332	5e-05	0.000379504	yes	GO:0004672	Pto-like,_Serine/threonine_kinase_protein,_resistance_protein
Solyc05g054930	0.728955	0.227464	-1.68019	0.0026	0.0122832	yes	GO:0008152	Centromere_protein-like_(AHRD_V1_***-_Q9M2W0_ARATH);_contains_Interpro_domain(s)__IPR009053__Prefoldin_
Solyc05g055010	14.8687	31.776	1.09566	5e-05	0.000379504	yes	GO:0003676,GO:0000166	RNA-binding_protein_(AHRD_V1_**--_D3TPM8_GLOMM);_contains_Interpro_domain(s)__IPR015464__RNA_recognition_motif-related_
Solyc05g055400	95.4808	41.0537	-1.2177	5e-05	0.000379504	yes	GO:0019825	Cytochrome_P450
Solyc05g055550	7.82097	32.0318	2.03408	5e-05	0.000379504	yes	GO:0055085	Chromosome_07_contig_1_DNA_sequence_(AHRD_V1_***-_Q015I8_OSTTA)
Solyc05g055850	21.2301	43.1091	1.02188	5e-05	0.000379504	yes	GO:0015020	Homology_to_unknown_gene_(Fragment)_(AHRD_V1_*-*-_Q011I1_OSTTA)
Solyc05g055870	97.6525	33.7732	-1.53178	5e-05	0.000379504	yes	GO:0030246	F-box_protein_PP2-B1_(AHRD_V1_***-_PP2B1_ARATH)
Solyc05g056050	13.082	34.0521	1.38016	5e-05	0.000379504	yes	GO:0016020	Chlorophyll_a-b_binding_protein_6A,_chloroplastic_(AHRD_V1_***-_CB11_SOLLC);_contains_Interpro_domain(s)__IPR001344__Chlorophyll_A-B_binding_protein_
Solyc05g056060	77.844	258.945	1.73399	5e-05	0.000379504	yes	GO:0016020	Ubiquitin-like protein (Fragment) (AHRD V1 *-*- A6N0B7_ORYSI); contains Interpro domain(s) IPR000626 Ubiquitin
Solyc05g056170	2.06961	0.825674	-1.32571	0.0007	0.00401565	yes	GO:0004397,GO:0045548	Phenylalanine_ammonia-lyase_(AHRD_V1_****_Q50EX7_PETHY);_contains_Interpro_domain(s)__IPR005922__Phenylalanine_ammonia-lyase_
Solyc06g005170	29.9483	317.598	3.40666	5e-05	0.000379504	yes	GO:0016908	Mitogen-activated_protein_kinase_3_(AHRD_V1_****_Q84MI4_SOLLC);_contains_Interpro_domain(s)__IPR002290__Serine/threonine_protein_kinase_
Solyc06g005400	0.794674	3.10764	1.96738	0.00015	0.00103404	yes	GO:0005515,GO:0003677	Unknown_Protein_(AHRD_V1)
Solyc06g005480	3.42748	8.80623	1.36138	5e-05	0.000379504	yes	GO:0046872	Plant-specific_domain_TIGR01615_family_protein_(AHRD_V1_***-_B4FP41_MAIZE);_contains_Interpro_domain(s)__IPR006502__Protein_of_unknown_function_DUF506,_plant_
Solyc06g005500	21.957	90.0163	2.03551	5e-05	0.000379504	yes	GO:0005515,GO:0004674	ATP_binding_/_serine-threonine_kinase_(AHRD_V1_****_C5DB71_VITVI);_contains_Interpro_domain(s)__IPR002290__Serine/threonine_protein_kinase_
Solyc06g005560	5.42072	0.399401	-3.76257	5e-05	0.000379504	yes	GO:0005576,GO:0009664	Expansin-1_(AHRD_V1_***-_Q6RX69_PETHY);_contains_Interpro_domain(s)__IPR007112__Expansin_45,_endoglucanase-like__IPR007117__Pollen_allergen/expansin,_C-terminal_
Solyc06g005650	43.965	360.274	3.03467	5e-05	0.000379504	yes	GO:0004842	RING_finger_protein_126_(AHRD_V1_*---_RN126_XENTR)
Solyc06g005680	2.75987	5.94399	1.10683	0.0026	0.0122832	yes	GO:0003700	Transcription_factor_(Fragment)_(AHRD_V1_**-*_D6MKQ8_9ASPA);_contains_Interpro_domain(s)__IPR006447__Myb-like_DNA-binding_region,_SHAQKYF_class_
Solyc06g005710	7.38417	20.4352	1.46855	5e-05	0.000379504	yes	GO:0008152	cDNA_clone_002-143-C11_full_insert_sequence_(AHRD_V1_*---_B7F1B2_ORYSJ);_contains_Interpro_domain(s)__IPR016040__NAD(P)-binding_domain_
Solyc06g005750	6.7685	3.1849	-1.08759	0.0058	0.0243654	yes	GO:0080065	Sterol_4-alpha-methyl-oxidase_2_(AHRD_V1_****_D7KH21_ARALY);_contains_Interpro_domain(s)__IPR006694__Fatty_acid_hydroxylase_
Solyc06g006000	6.82171	106.96	3.97079	5e-05	0.000379504	yes	GO:0005515,GO:0034459	Unknown_Protein_(AHRD_V1)
Solyc06g006040	0.590449	3.24125	2.45667	5e-05	0.000379504	yes	GO:0005515,GO:0019199	Receptor_like_kinase,_RLK
Solyc06g006080	73.3139	202.212	1.46371	5e-05	0.000379504	yes	GO:0051536,GO:0080041	Phosphomethylpyrimidine_synthase_(AHRD_V1_***-_C7MPZ7_SACVD);_contains_Interpro_domain(s)__IPR002817__Thiamine_biosynthesis_protein_ThiC_
Solyc06g006100	31.1347	68.492	1.13741	5e-05	0.000379504	yes	GO:0046820,GO:0004049	Anthranilate_synthase_component_I_family_protein_expressed_(AHRD_V1_****_Q10B97_ORYSJ);_contains_Interpro_domain(s)__IPR005256__Anthranilate_synthase_component_I_
Solyc06g007180	0.670379	1.437	1.10001	0.01305	0.0471609	yes	GO:0004066,GO:0042803	Asparagine_synthase_(Glutamine-hydrolyzing)_(AHRD_V1_****_A9EDI4_9FLAO);_contains_Interpro_domain(s)__IPR006426__Asparagine_synthase,_glutamine-hydrolyzing_
Solyc06g007190	2.99889	71.0678	4.5667	5e-05	0.000379504	yes	GO:0004722	Integrin-linked_kinase-associated_serine/threonine_phosphatase_2C_(AHRD_V1_****_ILKAP_MOUSE);_contains_Interpro_domain(s)__IPR015655__Protein_phosphatase_2C_
Solyc06g007440	2.29203	4.87516	1.08882	0.0021	0.0102646	yes	GO:0004679	CBL-interacting_protein_kinase_16_(AHRD_V1_****_A0MNK3_POPTR);_contains_Interpro_domain(s)__IPR002290__Serine/threonine_protein_kinase_
Solyc06g007460	1.8533	5.53836	1.57937	0.0084	0.0330266	yes	GO:0004679	Pollen_allergen_(AHRD_V1_*-*-_Q0EEJ0_CRYJA)
Solyc06g007760	47.8256	99.3829	1.05521	5e-05	0.000379504	yes	GO:0003723	Ycf54_protein_(AHRD_V1_*---_Q8DIT2_THEEB);_contains_Interpro_domain(s)__IPR019616__Protein_of_unknown_function_DUF2488_
Solyc06g007770	2.03512	0.533252	-1.93222	0.0038	0.0169626	yes	GO:0004872,GO:0005046	ER_lumen_retaining_receptor_family-like_protein_(AHRD_V1_****_Q38JH5_SOLTU);_contains_Interpro_domain(s)__IPR000133__ER_lumen_protein_retaining_receptor_
Solyc06g007990	12.2662	29.972	1.28892	5e-05	0.000379504	yes	GO:0030259	Unknown_Protein_(AHRD_V1)
Solyc06g008100	0.801567	3.89065	2.27912	0.00545	0.0231064	yes	GO:0060001	Enzyme_of_the_cupin_superfamily_(AHRD_V1_***-_B6T5M3_MAIZE);_contains_Interpro_domain(s)__IPR008579__Protein_of_unknown_function_DUF861,_cupin-3_
Solyc06g008210	2.8861	1.29364	-1.15769	0.00215	0.0104805	yes	GO:0003713,GO:0003677	Breast_cancer_type_1_susceptibility_protein_homolog_(Fragment)_(AHRD_V1_*---_A5A751_PIG);_contains_Interpro_domain(s)__IPR001357__BRCT_
Solyc06g008300	7.45358	28.0969	1.91441	5e-05	0.000379504	yes	GO:0004675	LRR_receptor-like_serine/threonine-protein_kinase,_RLP
Solyc06g008510	3.01112	1.17153	-1.3619	0.0005	0.00301082	yes	GO:0005515,GO:0004693	CDT1a_protein_(AHRD_V1_***-_Q710F0_ARATH);_contains_Interpro_domain(s)__IPR014939__DNA_replication_factor_CDT1-like_
Solyc06g008820	13.4935	4.76698	-1.50111	5e-05	0.000379504	yes	GO:0015385	Sodium/hydrogen_exchanger_(AHRD_V1_****_Q93YH2_SOLLC);_contains_Interpro_domain(s)__IPR018407__Na+/H+_exchanger,_isoforms_1-4,_conserved_region_
Solyc06g008890	0.191517	1.37084	2.83951	0.0045	0.0196478	yes	GO:0005515,GO:0004674	S-receptor_kinase_-like_protein_(AHRD_V1_****_O49361_ARATH);_contains_Interpro_domain(s)__IPR002290__Serine/threonine_protein_kinase_
Solyc06g009110	3.27772	15.8284	2.27175	5e-05	0.000379504	yes	GO:0006508	Nucellin-like_aspartic_protease_(Fragment)_(AHRD_V1_**--_Q8L886_MAIZE);_contains_Interpro_domain(s)__IPR001461__Peptidase_A1_
Solyc06g009140	45.4447	698.318	3.9417	5e-05	0.000379504	yes	GO:0006950	Late_embryogenesis_abundant_3_family_protein_(AHRD_V1_***-_D7KBC5_ARALY);_contains_Interpro_domain(s)__IPR004926__Late_embryogenesis_abundant_protein_3_
Solyc06g009190	12.2275	1.60911	-2.9258	5e-05	0.000379504	yes	GO:0005618,GO:0030599	Pectinesterase_(AHRD_V1_***-_B9SAU4_RICCO);_contains_Interpro_domain(s)__IPR000070__Pectinesterase,_catalytic_
Solyc06g009290	3.64193	0.477576	-2.9309	5e-05	0.000379504	yes	GO:0010329,GO:0008559	Lipid_A_export_ATP-binding/permease_protein_msbA_(AHRD_V1_*---_MSBA_SYNAS);_contains_Interpro_domain(s)__IPR003439__ABC_transporter-like_
Solyc06g009680	2.68223	0.646441	-2.05284	5e-05	0.000379504	yes	GO:0008270,GO:0005622	BRCT_domain-containing_protein_(AHRD_V1_*---_C5FMN4_NANOT);_contains_Interpro_domain(s)__IPR001357__BRCT_
Solyc06g009770	153.05	19.8544	-2.94648	5e-05	0.000379504	yes	GO:0008320	Binding_protein_(AHRD_V1_***-_D7LT81_ARALY)
Solyc06g009780	0.853598	0.26231	-1.70228	0.00125	0.00659094	yes	GO:0007018	Kinesin_(AHRD_V1_***-_Q5MNW6_GOSHI);_contains_Interpro_domain(s)__IPR001752__Kinesin,_motor_region_
Solyc06g011270	1.19346	11.122	3.22019	5e-05	0.000379504	yes	GO:0005515	Unknown_Protein_(AHRD_V1)
Solyc06g011350	41.8345	16.0668	-1.38061	5e-05	0.000379504	yes	GO:0015250	Aquaporin_2_(AHRD_V1_***-_O65357_SAMSA);_contains_Interpro_domain(s)__IPR012269__Aquaporin_
Solyc06g011470	5.55684	55.5085	3.32037	5e-05	0.000379504	yes	GO:0005488	Unknown_Protein_(AHRD_V1)
Solyc06g011580	1.25451	7.91954	2.65829	5e-05	0.000379504	yes	GO:0008270	Unknown_Protein_(AHRD_V1)
Solyc06g016790	10.8111	5.13689	-1.07354	0.0014	0.00725789	yes	GO:0005515	Unknown_Protein_(AHRD_V1)
Solyc06g018100	3.93549	1.86879	-1.07444	0.0033	0.015033	yes	GO:0006508	Nucellin-like_aspartic_protease_(Fragment)_(AHRD_V1_**--_Q8L886_MAIZE);_contains_Interpro_domain(s)__IPR001461__Peptidase_A1_
Solyc06g019200	11.0082	41.4644	1.91329	5e-05	0.000379504	yes	GO:0006508	Peptidase_M50_family_protein_(AHRD_V1_***-_D7LZ04_ARALY);_contains_Interpro_domain(s)__IPR008915__Peptidase_M50_
Solyc06g030470	6.58958	65.5455	3.31424	5e-05	0.000379504	yes	GO:0055114	Auxin-regulated_protein_(AHRD_V1_***-_Q945F5_SOLLC);_contains_Interpro_domain(s)__IPR010369__Protein_of_unknown_function_DUF966_
Solyc06g031710	9.00054	1.51094	-2.57457	5e-05	0.000379504	yes	GO:0016020	Nodulin-like_protein_(AHRD_V1_***-_Q9ZUS1_ARATH);_contains_Interpro_domain(s)__IPR000620__Protein_of_unknown_function_DUF6,_transmembrane_
Solyc06g033840	3.03428	15.904	2.38997	0.0001	0.000713249	yes	GO:0003677	Unknown_Protein_(AHRD_V1)
Solyc06g033850	9.05215	51.7597	2.5155	5e-05	0.000379504	yes	GO:0003677	Dehydration-responsive_element-binding_protein_2D_(AHRD_V1_*-*-_DRE2D_ARATH)
Solyc06g035580	30.673	0.847043	-5.17839	5e-05	0.000379504	yes	GO:0016614,GO:0016491,GO:0006066,GO:0050660	Choline_dehydrogenase_(AHRD_V1_***-_C0G363_9RHIZ);_contains_Interpro_domain(s)__IPR012132__Glucose-methanol-choline_oxidoreductase_
Solyc06g035620	6.16801	26.0778	2.07995	5e-05	0.000379504	yes	GO:0003700	Scarecrow-like 1 transcription factor (Fragment) (AHRD V1 **-* B1PPU0_PINPS); contains Interpro domain(s) IPR005202 GRAS transcription factor
Solyc06g035700	0.396147	8.27145	4.38403	0.0046	0.0200093	yes	GO:0016563,GO:0003677	Ethylene-responsive_transcription_factor_1_(AHRD_V1_*-**_ERF1_ORYSJ);_contains_Interpro_domain(s)__IPR001471__Pathogenesis-related_transcriptional_factor_and_ERF,_DNA-binding_
Solyc06g035720	152.53	26.8796	-2.5045	5e-05	0.000379504	yes	GO:0005515	BCL-2_binding_anthanogene-1_(AHRD_V1_****_B4FV61_MAIZE);_contains_Interpro_domain(s)__IPR003103__Apoptosis_regulator_Bcl-2_protein,_BAG_
Solyc06g035890	2.79069	12.2384	2.13272	5e-05	0.000379504	yes	GO:0035100	Unknown_Protein_(AHRD_V1)
Solyc06g035940	98.4897	32.0613	-1.61914	5e-05	0.000379504	yes	GO:0043565,GO:0003700	Homeobox-leucine_zipper_protein_PROTODERMAL_FACTOR_2_(AHRD_V1_****_PDF2_ARATH);_contains_Interpro_domain(s)__IPR002913__Lipid-binding_START_
Solyc06g035960	5.12139	27.6684	2.43363	5e-05	0.000379504	yes	GO:0016207	4-coumarate-CoA_ligase-like_protein_(AHRD_V1_****_Q9SMT7_ARATH);_contains_Interpro_domain(s)__IPR000873__AMP-dependent_synthetase_and_ligase_
Solyc06g036110	10.7276	31.2007	1.54025	5e-05	0.000379504	yes	GO:0015446	C2_domain-containing_protein_(AHRD_V1_*---_Q5DVL6_HORVD);_contains_Interpro_domain(s)__IPR018029__C2_membrane_targeting_protein_
Solyc06g036130	10.0229	35.8926	1.84039	5e-05	0.000379504	yes	GO:0005215	Multidrug_resistance_protein_mdtK_(AHRD_V1_**--_MDTK_YERP3);_contains_Interpro_domain(s)__IPR002528__Multi_antimicrobial_extrusion_protein_MatE_
Solyc06g036170	41.3151	86.0161	1.05794	5e-05	0.000379504	yes	GO:0003700	Scarecrow-like_1_transcription_factor_(Fragment)_(AHRD_V1_*--*_B1PPU0_PINPS);_contains_Interpro_domain(s)__IPR005202__GRAS_transcription_factor_
Solyc06g036180	1.46105	0.162702	-3.16669	0.0084	0.0330266	yes	GO:0003700	Unknown_Protein_(AHRD_V1)
Solyc06g036290	36.7084	167.362	2.18879	5e-05	0.000379504	yes	GO:0042623,GO:0005524	Heat_shock_protein_90_(Fragment)_(AHRD_V1_**--_Q00NU9_WHEAT);_contains_Interpro_domain(s)__IPR003594__ATP-binding_region,_ATPase-like__IPR001404__Heat_shock_protein_Hsp90_
Solyc06g036310	46.6261	179.827	1.9474	5e-05	0.000379504	yes	GO:0030001	Heavy_metal_transport/detoxification_protein_(AHRD_V1_*-*-_Q1SWG8_MEDTR);_contains_Interpro_domain(s)__IPR006121__Heavy_metal_transport/detoxification_protein_
Solyc06g036330	21.0375	61.6298	1.55066	5e-05	0.000379504	yes	GO:0070324	Ornithine_cyclodeaminase_protein_(AHRD_V1_***-_A3I2L0_9BACT);_contains_Interpro_domain(s)__IPR003462__Ornithine_cyclodeaminase/mu-crystallin_
Solyc06g036340	12.3724	29.7943	1.26791	5e-05	0.000379504	yes	GO:0070324	Unknown_Protein_(AHRD_V1)
Solyc06g036410	4.3978	0.932106	-2.23822	0.00795	0.0315588	yes	GO:0005488	SGT1-2 (AHRD V1 ***- A5H2U4_SOLLC); contains Interpro domain(s) IPR011990 Tetratricopeptide-like helical
Solyc06g048410	105.054	406.676	1.95274	5e-05	0.000379504	yes	GO:0008965,GO:0004784	Superoxide_dismutase_(AHRD_V1_****_Q7YK44_SOLLC);_contains_Interpro_domain(s)__IPR019833__Manganese/iron_superoxide_dismutase,_binding_site__IPR001189__Manganese/iron_superoxide_dismutase_
Solyc06g048470	12.1043	2.93125	-2.04593	5e-05	0.000379504	yes	GO:0016887	COP1-Interacting_ProteinI_7_(CIP7)_(Fragment)_(AHRD_V1_*---_Q7GDB1_ARATH)
Solyc06g048640	7.22681	15.6335	1.11321	0.0001	0.000713249	yes	GO:0003677	Unknown_Protein_(AHRD_V1)
Solyc06g048730	22.1701	54.5995	1.30027	5e-05	0.000379504	yes	GO:0004853,GO:0042803	Uroporphyrinogen_decarboxylase_(AHRD_V1_****_C6TEE8_SOYBN);_contains_Interpro_domain(s)__IPR000257__Uroporphyrinogen_decarboxylase_(URO-D)_
Solyc06g048740	0.391093	1.46929	1.90954	0.00045	0.00274742	yes	GO:0042802,GO:0004675	Receptor_like_kinase,_RLK
Solyc06g048750	16.2572	2.7346	-2.57167	5e-05	0.000379504	yes	GO:0042802,GO:0004675	Unknown_Protein_(AHRD_V1)
Solyc06g048820	53.0303	124.999	1.23702	0.0001	0.000713249	yes	GO:0005515	Wound-induced_protein_1_(AHRD_V1_***-_WUN1_SOLTU);_contains_Interpro_domain(s)__IPR016533__Wound-induced_protein,_Wun1,_subgroup_
Solyc06g048840	23.4603	2.17789	-3.42921	5e-05	0.000379504	yes	GO:0005515	Late_embryogenesis_abundant_protein_(AHRD_V1_***-_A4VBF1_9FABA);_contains_Interpro_domain(s)__IPR000389__Small_hydrophilic_plant_seed_protein_
Solyc06g049020	12.4819	241.837	4.27613	5e-05	0.000379504	yes	GO:0005515,GO:0004842	Sorghum_bicolor_protein_targeted_either_to_mitochondria_or_chloroplast_proteins_T50848_(AHRD_V1_***-_C7IVU8_9POAL)
Solyc06g050170	35.2159	73.2219	1.05605	5e-05	0.000379504	yes	GO:0009674	Potassium_transporter_(AHRD_V1_****_Q1T761_PHRAU);_contains_Interpro_domain(s)__IPR018519__Potassium_uptake_protein,_kup__IPR003855__K+_potassium_transporter_
Solyc06g050250	0.712365	2.02124	1.50455	0.00125	0.00659094	yes	GO:0005345,GO:0015211	Xanthine/uracil_permease_family_protein_(AHRD_V1_***-_D7L9S9_ARALY);_contains_Interpro_domain(s)__IPR006043__Xanthine/uracil/vitamin_C_permease_
Solyc06g050310	22.2499	54.2282	1.28525	5e-05	0.000379504	yes	GO:0008152	Phosphatase/phosphohexomutase_HAD_superfamily_(AHRD_V1_**--_B3DWY3_METI4);_contains_Interpro_domain(s)__IPR005834__Haloacid_dehalogenase-like_hydrolase_
Solyc06g050350	11.6682	5.79892	-1.00872	0.0001	0.000713249	yes	GO:0003700	Myosin_heavy_chain-like_(AHRD_V1_***-_Q7XIW7_ORYSJ);_contains_Interpro_domain(s)__IPR008545__Protein_of_unknown_function_DUF827,_plant_
Solyc06g050370	31.9698	11.9328	-1.42178	5e-05	0.000379504	yes	GO:0003700	Unknown_Protein_(AHRD_V1)
Solyc06g050500	11.5402	32.342	1.48674	5e-05	0.000379504	yes	GO:0005515	Abscisic_acid_receptor_PYL4_(AHRD_V1_*---_PYL4_ARATH);_contains_Interpro_domain(s)__IPR019587__Polyketide_cyclase/dehydrase_
Solyc06g050520	0.747776	3.06436	2.03491	0.0001	0.000713249	yes	GO:0003677	Ethylene-responsive_transcription_factor_1_(AHRD_V1_*-*-_ERF1_ORYSJ);_contains_Interpro_domain(s)__IPR001471__Pathogenesis-related_transcriptional_factor_and_ERF,_DNA-binding_
Solyc06g050630	2.39432	47.6603	4.3151	5e-05	0.000379504	yes	GO:0008152,GO:0006571	Prephenate_dehydrogenase_family_protein_(AHRD_V1_***-_D7KDI5_ARALY);_contains_Interpro_domain(s)__IPR016040__NAD(P)-binding_domain_
Solyc06g050700	42.4703	85.1246	1.00312	5e-05	0.000379504	yes	GO:0005515	Early_response_to_dehydration_15-like_protein_(Fragment)_(AHRD_V1_**--_Q5MEE1_PSEMZ)
Solyc06g050810	2.1257	18.6759	3.13517	5e-05	0.000379504	yes	GO:0015171	Os03g0816700_protein_(Fragment)_(AHRD_V1_***-_Q0DMC9_ORYSJ);_contains_Interpro_domain(s)__IPR007612__Protein_of_unknown_function_DUF567_
Solyc06g051010	1.66541	9.40493	2.49754	5e-05	0.000379504	yes	GO:0003993	Peptide-N4-(N-acetyl-beta-glucosaminyl)asparagine_amidase_A_(AHRD_V1_***-_B2W0X1_PYRTR)
Solyc06g051030	13.0589	38.5349	1.56113	5e-05	0.000379504	yes	GO:0004675	Receptor_like_kinase,_RLK
Solyc06g051240	1.90732	10.6385	2.47967	5e-05	0.000379504	yes	GO:0008270	Unknown_Protein_(AHRD_V1)
Solyc06g051250	21.7998	54.8017	1.32991	0.0001	0.000713249	yes	GO:0008270	RING_finger_protein_(AHRD_V1_*-*-_C6EUD3_SOYBN);_contains_Interpro_domain(s)__IPR018957__Zinc_finger,_C3HC4_RING-type_
Solyc06g051300	1.20664	0.204492	-2.56088	0.0136	0.0488093	yes	GO:0006508	Genomic_DNA_chromosome_5_BAC_clone_F17P19_(AHRD_V1_***-_Q9LTJ9_ARATH);_contains_Interpro_domain(s)__IPR018607__Chromosome_transmission_fidelity_protein_8_
Solyc06g051350	1.1313	0.109516	-3.36876	0.0034	0.015421	yes	GO:0016740	Os03g0291800_protein_(Fragment)_(AHRD_V1_**--_Q0DSS4_ORYSJ);_contains_Interpro_domain(s)__IPR004253__Protein_of_unknown_function_DUF231,_plant_
Solyc06g051460	13.5868	2.61824	-2.37554	5e-05	0.000379504	yes	GO:0003677,GO:0035064	ATP-dependent_chaperone_ClpB_(AHRD_V1_*---_C0GC24_9FIRM)
Solyc06g051630	3.27347	1.63662	-1.0001	0.007	0.0284859	yes	GO:0023034,GO:0006629,GO:0005509	1-phosphatidylinositol-4_5-bisphosphate_phosphodiesterase_(AHRD_V1_***-_O49902_NICRU);_contains_Interpro_domain(s)__IPR017946__PLC-like_phosphodiesterase,_TIM_beta/alpha-barrel_domain_
Solyc06g051800	26.9548	81.519	1.5966	5e-05	0.000379504	yes	GO:0005576,GO:0009664	Expansin_(AHRD_V1_***-_O04359_SOLLC);_contains_Interpro_domain(s)__IPR007112__Expansin_45,_endoglucanase-like__IPR007117__Pollen_allergen/expansin,_C-terminal_
Solyc06g051940	27.31	9.61213	-1.5065	5e-05	0.000379504	yes	GO:0004722,GO:0008022	Protein_phosphatase_2C_(AHRD_V1_****_A1IGC7_TOBAC);_contains_Interpro_domain(s)__IPR015655__Protein_phosphatase_2C_
Solyc06g051960	7.95237	1.2772	-2.6384	5e-05	0.000379504	yes	GO:0005618,GO:0030599	Pectinesterase_(AHRD_V1_***-_B9IDR8_POPTR);_contains_Interpro_domain(s)__IPR000070__Pectinesterase,_catalytic_
Solyc06g052070	3.53859	8.63461	1.28696	5e-05	0.000379504	yes	GO:0004871	WD-40_repeat_family_protein_(AHRD_V1_***-_D7MSZ0_ARALY);_contains_Interpro_domain(s)__IPR020472__G-protein_beta_WD-40_repeat,_region_
Solyc06g053220	6.97261	22.1774	1.66932	5e-05	0.000379504	yes	GO:0006265,GO:0005634,GO:0006355,GO:0045449	Homeobox_leucine_zipper_protein_(AHRD_V1_***-_B8YIB0_MIRJA);_contains_Interpro_domain(s)__IPR001356__Homeobox_
Solyc06g053290	10.5615	68.6386	2.7002	5e-05	0.000379504	yes	GO:0006508	Auxin_responsive_SAUR_protein_(AHRD_V1_***-_Q1SN26_MEDTR);_contains_Interpro_domain(s)__IPR003676__Auxin_responsive_SAUR_protein_
Solyc06g053620	7.02689	30.4213	2.11412	5e-05	0.000379504	yes	GO:0004683	Calcium-dependent_protein_kinase_2_(AHRD_V1_****_B4FZS4_MAIZE);_contains_Interpro_domain(s)__IPR002290__Serine/threonine_protein_kinase_
Solyc06g053640	0.222926	1.34634	2.59441	0.0057	0.0240066	yes	GO:0008270	Ring_H2_finger_protein_(AHRD_V1_*-*-_D9ZHD8_HYPPE);_contains_Interpro_domain(s)__IPR018957__Zinc_finger,_C3HC4_RING-type_
Solyc06g053840	90.0157	238.187	1.40385	5e-05	0.000379504	yes	GO:0003700	Auxin_responsive_protein_(AHRD_V1_***-_D9IQE6_CATRO);_contains_Interpro_domain(s)__IPR003311__AUX/IAA_protein_
Solyc06g053980	12.4691	30.9051	1.30948	5e-05	0.000379504	yes	GO:0047746	Chlorophyllase_2_(AHRD_V1_****_Q8GTM3_BRAOL);_contains_Interpro_domain(s)__IPR010821__Chlorophyllase_
Solyc06g054010	4.85622	2.1504	-1.17523	0.0002	0.00134401	yes	GO:0046030	Inositol_1_4_5-trisphosphate_5-phosphatase_(AHRD_V1_****_Q712G2_ARATH);_contains_Interpro_domain(s)__IPR000300__Inositol_polyphosphate_related_phosphatase_
Solyc06g054150	9.75396	1.62407	-2.58637	0.0001	0.000713249	yes	GO:0005515	Unknown_Protein_(AHRD_V1)
Solyc06g054240	5.10869	1.5417	-1.72843	0.00015	0.00103404	yes	GO:0005515,GO:0003993	5&apos-nucleotidase_surE_(AHRD_V1_***-_D6Z081_DESAT);_contains_Interpro_domain(s)__IPR002828__Survival_protein_SurE-like_phosphatase/nucleotidase_
Solyc06g054260	275.992	670.683	1.28101	5e-05	0.000379504	yes	GO:0009538	Photosystem_I_reaction_center_subunit_II_(AHRD_V1_***-_B4FAW3_MAIZE);_contains_Interpro_domain(s)__IPR003685__Photosystem_I_protein_PsaD_
Solyc06g054270	0.495092	18.8657	5.25193	5e-05	0.000379504	yes	GO:0008506	Solute_carrier_family_2,_facilitated_glucose_transporter_member_5_(AHRD_V1_***-_GTR5_BOVIN);_contains_Interpro_domain(s)__IPR003663__Sugar/inositol_transporter_
Solyc06g054320	34.1193	4.55059	-2.90646	5e-05	0.000379504	yes	GO:0004091	Disease_resistance_response_(AHRD_V1_***-_D7L1G4_ARALY);_contains_Interpro_domain(s)__IPR004265__Plant_disease_resistance_response_protein_
Solyc06g054540	1.06041	4.94245	2.2206	5e-05	0.000379504	yes	GO:0005102	CHY_zinc_finger_family_protein_expressed_(AHRD_V1_***-_Q2QP88_ORYSJ);_contains_Interpro_domain(s)__IPR008913__Zinc_finger,_CHY-type_
Solyc06g059730	1.08542	0.164895	-2.71863	0.00125	0.00659094	yes	GO:0010329,GO:0009672	Auxin_efflux_carrier_(AHRD_V1_****_Q71T12_MOMCH);_contains_Interpro_domain(s)__IPR014024__Auxin_efflux_carrier,_subgroup_
Solyc06g059840	4.12766	11.6143	1.4925	5e-05	0.000379504	yes	GO:0003863	3-methyl-2-oxobutanoate_dehydrogenase_(2-methylpropanoyl-transferring)_(AHRD_V1_****_A1U0F1_MARAV);_contains_Interpro_domain(s)__IPR001017__Dehydrogenase,_E1_component_
Solyc06g059870	1074	487.677	-1.139	0.00525	0.0223688	yes	GO:0003863	Unknown_Protein_(AHRD_V1)
Solyc06g059900	2.9536	7.07403	1.26006	0.0003	0.00192126	yes	GO:0003984	Unknown_Protein_(AHRD_V1)
Solyc06g060110	11.3756	53.1725	2.22473	5e-05	0.000379504	yes	GO:0015175,GO:0015172	Amino_acid_permease_(AHRD_V1_****_B9GU10_POPTR);_contains_Interpro_domain(s)__IPR013057__Amino_acid_transporter,_transmembrane_
Solyc06g060340	58.6455	222.231	1.92197	5e-05	0.000379504	yes	GO:0016168,GO:0051738	Chloroplast_photosystem_II-associated_protein_(AHRD_V1_***-_A8HPM2_CHLRE);_contains_Interpro_domain(s)__IPR001344__Chlorophyll_A-B_binding_protein_
Solyc06g060510	1.68884	4.53103	1.42381	0.0014	0.00725789	yes	GO:0003680	Transcription_elongation_factor_SPT5_(AHRD_V1_*---_SPT5H_DANRE);_contains_Interpro_domain(s)__IPR010605__Protein_of_unknown_function_DUF1191_
Solyc06g060560	1.09078	2.63891	1.27458	0.01145	0.0423867	yes	GO:0016971,GO:0005515	Pentatricopeptide_repeat-containing_protein_(AHRD_V1_*---_D7ME07_ARALY)
Solyc06g060680	8.1245	50.5392	2.63705	5e-05	0.000379504	yes	GO:0005515,GO:0016301	Receptor-like_protein_kinase_5_(AHRD_V1_****_RLK5_ARATH);_contains_Interpro_domain(s)__IPR002290__Serine/threonine_protein_kinase_
Solyc06g060690	3.96967	25.5686	2.68728	5e-05	0.000379504	yes	GO:0005515,GO:0016301	Receptor-like_protein_kinase_At5g59670_(AHRD_V1_****_RLK7_ARATH);_contains_Interpro_domain(s)__IPR002290__Serine/threonine_protein_kinase_
Solyc06g060700	7.7754	32.2977	2.05444	5e-05	0.000379504	yes	GO:0005515,GO:0016301	Unknown_Protein_(AHRD_V1)
Solyc06g060710	0.341233	1.70566	2.3215	0.0005	0.00301082	yes	GO:0016758	Glycogenin_2_(AHRD_V1_*---_Q1ZYL7_HUMAN);_contains_Interpro_domain(s)__IPR002495__Glycosyl_transferase,_family_8_
Solyc06g060760	3.14321	0.347158	-3.17858	0.00025	0.00163768	yes	GO:0015250	Aquaporin_(AHRD_V1_***-_Q39956_HELAN);_contains_Interpro_domain(s)__IPR012269__Aquaporin_
Solyc06g060820	2.68217	0.71045	-1.91659	0.00085	0.00473455	yes	GO:0045547	Glycoprotein_homolog_(AHRD_V1_*-*-_Q8LCM1_ARATH)
Solyc06g061080	2.3946	5.04545	1.0752	0.0073	0.0294219	yes	GO:0003700	NAC-domain_transcription_factor_(AHRD_V1_*-**_D3WFN5_WHEAT);_contains_Interpro_domain(s)__IPR003441__No_apical_meristem_(NAM)_protein_
Solyc06g061170	27.9763	69.115	1.30479	5e-05	0.000379504	yes	GO:0000064	Solute_carrier_family_25_(Mitochondrial_carrier_ornithine_transporter)_member_15_(AHRD_V1_****_Q2KHW4_BOVIN);_contains_Interpro_domain(s)__IPR002067__Mitochondrial_carrier_protein_
Solyc06g061190	9.36879	35.3983	1.91774	5e-05	0.000379504	yes	GO:0042803	Hydroxyproline-rich_glycoprotein_family_protein_(AHRD_V1_*-*-_D7KHM1_ARALY);_contains_Interpro_domain(s)__IPR008889__VQ_
Solyc06g061280	8.50361	20.7561	1.28739	5e-05	0.000379504	yes	GO:0033729	Cinnamoyl-CoA_reductase-like_protein_(AHRD_V1_****_Q9M0B3_ARATH);_contains_Interpro_domain(s)__IPR016040__NAD(P)-binding_domain_
Solyc06g062420	1.45122	19.6069	3.75602	5e-05	0.000379504	yes	GO:0003779	Unknown_Protein_(AHRD_V1)
Solyc06g062540	7.58405	2.71432	-1.48238	0.00055	0.00326415	yes	GO:0003824	Phosphatase_(AHRD_V1_***-_D2V497_NAEGR);_contains_Interpro_domain(s)__IPR016965__Pyridoxal_phosphate_phosphatase,_PHOSPHO2_
Solyc06g062580	0.998138	0.095156	-3.39087	0.0002	0.00134401	yes	GO:0005515	Beta-galactosidase_(AHRD_V1_***-_B2LYJ3_PETHY);_contains_Interpro_domain(s)__IPR001944__Glycoside_hydrolase,_family_35_
Solyc06g062920	4.8935	20.0743	2.03641	5e-05	0.000379504	yes	GO:0005515,GO:0004674	ATP_binding_/_serine-threonine_kinase_(AHRD_V1_****_C5DB71_VITVI);_contains_Interpro_domain(s)__IPR001245__Tyrosine_protein_kinase_
Solyc06g062960	7.56632	24.4301	1.691	0.0002	0.00134401	yes	GO:0004252	Unknown_Protein_(AHRD_V1);_contains_Interpro_domain(s)__IPR012876__Protein_of_unknown_function_DUF1677,_plant_
Solyc06g063050	1.66315	0.716675	-1.21453	0.0038	0.0169626	yes	GO:0005515,GO:0032440	COP1-interacting_protein_7_(CIP7)-like_(AHRD_V1_**--_Q8GRM2_ORYSJ)
Solyc06g063060	3.73243	12.1217	1.6994	5e-05	0.000379504	yes	GO:0005515,GO:0032440	Auxin-repressed_protein-like_protein_(AHRD_V1_**--_Q84KS0_TOBAC);_contains_Interpro_domain(s)__IPR008406__Dormancyauxin_associated_
Solyc06g063070	353.842	769.029	1.11993	5e-05	0.000379504	yes	GO:0003677	Ethylene_responsive_transcription_factor_2a_(AHRD_V1_***-_C0J9I7_9ROSA);_contains_Interpro_domain(s)__IPR001471__Pathogenesis-related_transcriptional_factor_and_ERF,_DNA-binding_
Solyc06g063180	0.976166	7.02253	2.84679	5e-05	0.000379504	yes	GO:0005217,GO:0005515	Glutamate-gated_kainate-type_ion_channel_receptor_subunit_GluR5_(AHRD_V1_****_B9HB97_POPTR);_contains_Interpro_domain(s)__IPR017103__Ionotropic_glutamate-like_receptor,_plant_
Solyc06g063190	0.276983	4.08243	3.88156	5e-05	0.000379504	yes	GO:0005217,GO:0005515	Glutamate-gated_kainate-type_ion_channel_receptor_subunit_GluR5_(AHRD_V1_****_B9HB97_POPTR);_contains_Interpro_domain(s)__IPR017103__Ionotropic_glutamate-like_receptor,_plant_
Solyc06g063210	0.214238	1.82148	3.08782	5e-05	0.000379504	yes	GO:0005217,GO:0005515	Glutamate-gated_kainate-type_ion_channel_receptor_subunit_GluR5_(AHRD_V1_****_B9HB97_POPTR);_contains_Interpro_domain(s)__IPR017103__Ionotropic_glutamate-like_receptor,_plant_
Solyc06g063240	315.037	126.851	-1.31239	5e-05	0.000379504	yes	GO:0048029,GO:0004331,GO:0003872	Os03g0169000_protein_(Fragment)_(AHRD_V1_**--_Q0DUS7_ORYSJ);_contains_Interpro_domain(s)__IPR004348__Protein_of_unknown_function_DUF246,_plant_
Solyc06g064510	2.519	0.920748	-1.45197	0.00155	0.0079212	yes	GO:0008171,GO:0046983	O-methyltransferase_(AHRD_V1_***-_A5HJZ9_VITVI);_contains_Interpro_domain(s)__IPR016461__O-methyltransferase,_COMT,_eukaryota_
Solyc06g064680	1.575	0.33259	-2.24354	5e-05	0.000379504	yes	GO:0005515	Nbs-lrr,_resistance_protein
Solyc06g064900	2.58241	5.65461	1.13071	0.0004	0.00247194	yes	GO:0000257,GO:0047710	Unknown_Protein_(AHRD_V1)
Solyc06g064940	37.9166	156.393	2.04427	5e-05	0.000379504	yes	GO:0005525	Phosphatidylinositol_transfer_protein_SFH5_(AHRD_V1_*---_SFH5_YARLI);_contains_Interpro_domain(s)__IPR001251__Cellular_retinaldehyde-binding/triple_function,_C-terminal_
Solyc06g065490	1.16589	4.47954	1.94192	0.00025	0.00163768	yes	GO:0019898	PsbP_domain-containing_protein_6,_chloroplastic_(AHRD_V1_***-_PPD6_ARATH);_contains_Interpro_domain(s)__IPR016123__Mog1/PsbP,_alpha/beta/alpha_sandwich_
Solyc06g065670	12.555	3.23904	-1.95463	5e-05	0.000379504	yes	GO:0042626,GO:0015086	ATP-binding_cassette_transporter_(AHRD_V1_****_D8RL93_SELML);_contains_Interpro_domain(s)__IPR013525__ABC-2_type_transporter_
Solyc06g065690	9.57732	4.49083	-1.09264	0.0002	0.00134401	yes	GO:0008266,GO:0019901	Serine/threonine-protein_phosphatase_2A_regulatory_subunit_delta_1_isoform_(AHRD_V1_***-_Q0CAR1_ASPTN);_contains_Interpro_domain(s)__IPR002554__Protein_phosphatase_2A,_regulatory_B_subunit,_B56_
Solyc06g065900	24.6335	54.7861	1.15318	5e-05	0.000379504	yes	GO:0016021	Serine-rich_protein_(AHRD_V1_***-_Q8L8M8_ARATH)
Solyc06g065990	2.79243	9.02787	1.69287	0.00045	0.00274742	yes	GO:0045263	ATP_synthase_subunit_b&apos_(AHRD_V1_***-_D8G4T7_9CYAN);_contains_Interpro_domain(s)__IPR002146__ATPase,_F0_complex,_subunit_B/B',_bacterial_and_chloroplast_
Solyc06g066000	72.1172	149.804	1.05466	5e-05	0.000379504	yes	GO:0045263	ATP_synthase_subunit_b&apos_(AHRD_V1_***-_D8G4T7_9CYAN);_contains_Interpro_domain(s)__IPR002146__ATPase,_F0_complex,_subunit_B/B',_bacterial_and_chloroplast_
Solyc06g066290	2.73069	0.821445	-1.73303	0.0125	0.0455482	yes	GO:0019825	At1g31940/F5M6.6_(AHRD_V1_***-_Q8VYV3_ARATH)
Solyc06g066310	14.0614	5.55234	-1.34058	5e-05	0.000379504	yes	GO:0016310	Phosphomevalonate_kinase_(AHRD_V1_***-_Q944G1_HEVBR);_contains_Interpro_domain(s)__IPR016005__Phosphomevalonate_kinase,__ERG8_
Solyc06g066340	5.34011	2.53979	-1.07216	0.00195	0.00960992	yes	GO:0045449	Myb_family_transcription_factor-like_protein_(AHRD_V1_*---_Q84UP8_ORYSJ);_contains_Interpro_domain(s)__IPR006447__Myb-like_DNA-binding_region,_SHAQKYF_class_
Solyc06g066370	14.3873	192.915	3.7451	5e-05	0.000379504	yes	GO:0005515,GO:0003700	WRKY_transcription_factor_1_(AHRD_V1_****_C9DHZ0_9ROSI);_contains_Interpro_domain(s)__IPR003657__DNA-binding_WRKY_
Solyc06g066380	6.63072	20.39	1.62063	5e-05	0.000379504	yes	GO:0004519,GO:0005030	Pentatricopeptide_repeat_(AHRD_V1_***-_Q2HUZ9_MEDTR);_contains_Interpro_domain(s)__IPR002885__Pentatricopeptide_repeat_
Solyc06g066420	1.26321	8.12828	2.68585	0.0001	0.000713249	yes	GO:0003785	Cold_induced_protein-like_(AHRD_V1_*-*-_Q94JH8_ORYSJ)
Solyc06g066540	3.90474	1.21742	-1.6814	0.0095	0.0364875	yes	GO:0003677	Ethylene-responsive_transcription_factor_13_(AHRD_V1_*-*-_ERF99_ARATH);_contains_Interpro_domain(s)__IPR001471__Pathogenesis-related_transcriptional_factor_and_ERF,_DNA-binding_
Solyc06g066630	0.718462	2.69274	1.90609	0.00225	0.0108741	yes	GO:0005515,GO:0008415	Membrane_bound_O-acyl_transferase_MBOAT_(AHRD_V1_**--_Q2HT39_MEDTR)
Solyc06g066680	4.42259	12.3889	1.48608	5e-05	0.000379504	yes	GO:0015227	Mitochondrial_carrier_protein_(AHRD_V1_***-_D2VIZ2_NAEGR);_contains_Interpro_domain(s)__IPR002067__Mitochondrial_carrier_protein_
Solyc06g066770	3.34336	20.1117	2.58867	5e-05	0.000379504	yes	GO:0016311,GO:0006470	Kelch_repeat-containing_F-box_family_protein_(AHRD_V1_***-_D7KDI0_ARALY);_contains_Interpro_domain(s)__IPR015915__Kelch-type_beta_propeller_
Solyc06g068220	21.1547	64.398	1.60604	5e-05	0.000379504	yes	GO:0003824	Hydrolase_alpha/beta_fold_family_protein_(AHRD_V1_***-_D7KJH6_ARALY);_contains_Interpro_domain(s)__IPR000639__Epoxide_hydrolase-like_
Solyc06g068270	10.0971	26.4331	1.38841	5e-05	0.000379504	yes	GO:0009815	1-aminocyclopropane-1-carboxylate_oxidase_1_(AHRD_V1_**-*_ACCO1_MALDO);_contains_Interpro_domain(s)__IPR005123__Oxoglutarate_and_iron-dependent_oxygenase_
Solyc06g068390	3.32457	0.97476	-1.77005	0.00895	0.0347261	yes	GO:0003700	Zinc_finger_family_protein_(AHRD_V1_***-_D7M3K4_ARALY);_contains_Interpro_domain(s)__IPR007087__Zinc_finger,_C2H2-type_
Solyc06g068460	21.7598	272.222	3.64505	5e-05	0.000379504	yes	GO:0005515,GO:0003700	WRKY_transcription_factor_1_(AHRD_V1_****_C0L2S0_SOLLC);_contains_Interpro_domain(s)__IPR003657__DNA-binding_WRKY_
Solyc06g068570	0.952665	2.35083	1.30313	0.01025	0.0388172	yes	GO:0003677	AP2-like_ethylene-responsive_transcription_factor_At1g16060_(AHRD_V1_***-_AP2L1_ARATH);_contains_Interpro_domain(s)__IPR001471__Pathogenesis-related_transcriptional_factor_and_ERF,_DNA-binding_
Solyc06g068650	2.64531	1.06511	-1.31243	0.0019	0.00939632	yes	GO:0016207	4-coumarate_CoA_ligase_(AHRD_V1_****_Q0GZS1_9BORA);_contains_Interpro_domain(s)__IPR000873__AMP-dependent_synthetase_and_ligase_
Solyc06g068670	59.3941	124.165	1.06386	5e-05	0.000379504	yes	GO:0016207	Unknown_Protein_(AHRD_V1)
Solyc06g068900	10.6559	27.4644	1.36591	5e-05	0.000379504	yes	GO:0016787	Nudix_hydrolase_4_(AHRD_V1_*-*-_B6T5N7_MAIZE);_contains_Interpro_domain(s)__IPR000086__NUDIX_hydrolase_domain_
Solyc06g068960	7.67503	33.2002	2.11295	5e-05	0.000379504	yes	GO:0005509	Calmodulin_(AHRD_V1_***-_D3PJ43_9MAXI);_contains_Interpro_domain(s)__IPR011992__EF-Hand_type_
Solyc06g068970	27.3836	78.4589	1.51862	5e-05	0.000379504	yes	GO:0016021	Conserved_transmembrane_protein_(AHRD_V1_**--_A0PNM5_MYCUA);_contains_Interpro_domain(s)__IPR010721__Protein_of_unknown_function_DUF1295_
Solyc06g069040	0.239712	0.994943	2.05331	5e-05	0.000379504	yes	GO:0004364	Glutathione_S-transferase_(AHRD_V1_****_Q84T17_PHAAT);_contains_Interpro_domain(s)__IPR004046__Glutathione_S-transferase,_C-terminal_
Solyc06g069150	18.1873	2.30726	-2.97868	5e-05	0.000379504	yes	GO:0007018	Genomic_DNA_chromosome_3_P1_clone_MPE11_(AHRD_V1_*-*-_Q9LUA5_ARATH)
Solyc06g069380	2.69129	0.856565	-1.65166	0.00015	0.00103404	yes	GO:0005515,GO:0003700	Os03g0169000_protein_(Fragment)_(AHRD_V1_***-_Q0DUS7_ORYSJ);_contains_Interpro_domain(s)__IPR004348__Protein_of_unknown_function_DUF246,_plant_
Solyc06g069420	1.84222	7.04776	1.93572	5e-05	0.000379504	yes	GO:0006950	Universal_stress_protein_family_protein_(AHRD_V1_***-_D7KWY1_ARALY);_contains_Interpro_domain(s)__IPR006016__UspA_
Solyc06g069430	35.8175	80.7788	1.17331	5e-05	0.000379504	yes	GO:0046982	MADS_box_transcription_factor_(AHRD_V1_***-_Q9SBQ1_PETHY);_contains_Interpro_domain(s)__IPR002487__Transcription_factor,_K-box_
Solyc06g069450	4.04057	8.51625	1.07566	0.0002	0.00134401	yes	GO:0046982	Homology_to_unknown_gene_(AHRD_V1_*-*-_Q01A04_OSTTA);_contains_Interpro_domain(s)__IPR004274__NLI_interacting_factor_
Solyc06g069460	0.770572	0.119577	-2.68799	0.0114	0.0422411	yes	GO:0046982	Transcription_factor_(Fragment)_(AHRD_V1_*-*-_D6MK40_9ASPA);_contains_Interpro_domain(s)__IPR005333__Transcription_factor,_TCP_
Solyc06g069570	35.0954	178.617	2.34751	5e-05	0.000379504	yes	GO:0005484	SNAP25_homologous_protein_SNAP33_(AHRD_V1_**--_SNP33_ARATH);_contains_Interpro_domain(s)__IPR000727__Target_SNARE_coiled-coil_region_
Solyc06g069580	5.08155	1.65263	-1.62051	5e-05	0.000379504	yes	GO:0030305,GO:0004566	Heparanase-like_protein_2_(AHRD_V1_****_B6U6D3_MAIZE);_contains_Interpro_domain(s)__IPR005199__Glycoside_hydrolase_family_79,_N-terminal_
Solyc06g069650	0.224746	1.70114	2.92013	5e-05	0.000379504	yes	GO:0004675	Receptor_like_kinase,_RLK
Solyc06g069740	0.319561	5.3612	4.06839	0.01165	0.0429901	yes	GO:0005515,GO:0005509	Calmodulin-like_protein_(AHRD_V1_*-*-_B6TXW9_MAIZE);_contains_Interpro_domain(s)__IPR011992__EF-Hand_type_
Solyc06g071070	10.0047	22.6518	1.17895	0.00025	0.00163768	yes	GO:0008152,GO:0055114	Short-chain_dehydrogenase/reductase_family_protein_(AHRD_V1_***-_D7L204_ARALY);_contains_Interpro_domain(s)__IPR002347__Glucose/ribitol_dehydrogenase_
Solyc06g071280	2.84997	25.3146	3.15095	5e-05	0.000379504	yes	GO:0005515,GO:0004871	Enhanced_disease_susceptibility_1_(Fragment)_(AHRD_V1_**--_B2BDU7_ARALY);_contains_Interpro_domain(s)__IPR002921__Lipase,_class_3_
Solyc06g071330	10.6081	3.95344	-1.42398	5e-05	0.000379504	yes	GO:0015229	Nucleobase_ascorbate_transporter_(AHRD_V1_**-*_B9I369_POPTR);_contains_Interpro_domain(s)__IPR006043__Xanthine/uracil/vitamin_C_permease_
Solyc06g071500	148.537	52.0352	-1.51326	5e-05	0.000379504	yes	GO:0080139	Boron_transporter_(AHRD_V1_**-*_A5JUZ5_9ROSI);_contains_Interpro_domain(s)__IPR003020__Bicarbonate_transporter,_eukaryotic_
Solyc06g071580	0.612291	0.14315	-2.0967	0.00135	0.00703745	yes	GO:0005524	MORC_family_CW-type_zinc_finger_3_(AHRD_V1_**--_Q4VBZ9_HUMAN);_contains_Interpro_domain(s)__IPR003594__ATP-binding_region,_ATPase-like_
Solyc06g071600	2.94493	0.850274	-1.79223	0.00075	0.00427271	yes	GO:0005622	Kinetochore_protein_Spc25_(AHRD_V1_*-*-_Q54Q96_DICDI);_contains_Interpro_domain(s)__IPR013255__Kinetochore-Ndc80_complex,_subunit_Spc25_
Solyc06g071690	3.06139	0.750978	-2.02735	0.00025	0.00163768	yes	GO:0003700	Myb_transcription_factor_(AHRD_V1_*--*_D6BV29_ORYSJ);_contains_Interpro_domain(s)__IPR015495__Myb_transcription_factor_
Solyc06g071790	70.8773	159.343	1.16874	5e-05	0.000379504	yes	GO:0003746	Elongation_factor_Tu_(AHRD_V1_****_D7MFK2_ARALY);_contains_Interpro_domain(s)__IPR004541__Translation_elongation_factor_EFTu/EF1A,_bacterial_and_organelle_
Solyc06g071810	9.50828	62.4056	2.71442	5e-05	0.000379504	yes	GO:0004675	Receptor_like_kinase,_RLK
Solyc06g072430	35.6675	238.095	2.73886	5e-05	0.000379504	yes	GO:0006915	Bcl-2-associated_athanogene-like_protein_(AHRD_V1_*-*-_D1MIX4_VITVI);_contains_Interpro_domain(s)__IPR003103__Apoptosis_regulator_Bcl-2_protein,_BAG_
Solyc06g072460	1.75983	16.3246	3.21355	5e-05	0.000379504	yes	GO:0019992,GO:0020037	CHP-rich_zinc_finger_protein-like_(AHRD_V1_*---_Q8H5Y9_ORYSJ);_contains_Interpro_domain(s)__IPR011424__C1-like_
Solyc06g072530	0.534329	2.52222	2.2389	0.0062	0.0257881	yes	GO:0006520	UPF0497_membrane_protein_8_(AHRD_V1_***-_U4978_VITVI);_contains_Interpro_domain(s)__IPR006459__Uncharacterised_protein_family_UPF0497,_trans-membrane_plant_subgroup_
Solyc06g072660	9.35019	2.80584	-1.73656	5e-05	0.000379504	yes	GO:0016021	Dek_protein_(AHRD_V1_*-*-_B6SWA1_MAIZE);_contains_Interpro_domain(s)__IPR014876__DEK,_C-terminal_
Solyc06g072700	21.2105	10.4373	-1.02303	5e-05	0.000379504	yes	GO:0046914	Metal_ion_binding_protein_(AHRD_V1_*--*_B6U064_MAIZE);_contains_Interpro_domain(s)__IPR006121__Heavy_metal_transport/detoxification_protein_
Solyc06g072830	1.23764	0.400923	-1.6262	0.0037	0.0165912	yes	GO:0030674,GO:0008022	WD_repeat-containing_protein_5_homolog_(AHRD_V1_*---_WDR5_DICDI);_contains_Interpro_domain(s)__IPR017986__WD40_repeat,_region_
Solyc06g073050	28.6262	97.1846	1.76339	5e-05	0.000379504	yes	GO:0045449	NAC_domain_protein_IPR003441_(AHRD_V1_*-*-_B9IDH0_POPTR);_contains_Interpro_domain(s)__IPR003441__No_apical_meristem_(NAM)_protein_
Solyc06g073090	16.0758	62.7678	1.96514	5e-05	0.000379504	yes	GO:0003735,GO:0003824	Ribosomal_subunit_interface_protein_(AHRD_V1_**--_Q2JIS4_SYNJB);_contains_Interpro_domain(s)__IPR003489__Ribosomal_protein_S30Ae/sigma_54_modulation_protein_
Solyc06g073260	13.7833	48.8661	1.82592	5e-05	0.000379504	yes	GO:0008266,GO:0003729	NAD-dependent_epimerase/dehydratase_(AHRD_V1_**--_C7QWY4_CYAP0);_contains_Interpro_domain(s)__IPR016040__NAD(P)-binding_domain_
Solyc06g073660	7.6585	2.61321	-1.55124	0.00055	0.00326415	yes	GO:0006869	Non-specific_lipid-transfer_protein-like_protein_(AHRD_V1_*-*-_C0KHK0_9CARY);_contains_Interpro_domain(s)__IPR013770__Plant_lipid_transfer_protein_and_hydrophobic_protein,_helical_
Solyc06g073830	0.855734	9.97056	3.54244	0.0013	0.00681457	yes	GO:0005509	Calmodulin-like_protein_(AHRD_V1_***-_Q0VJ70_DATME);_contains_Interpro_domain(s)__IPR011992__EF-Hand_type_
Solyc06g073850	5.29643	99.5567	4.23243	5e-05	0.000379504	yes	GO:0005488,GO:0006457	Unknown_Protein_(AHRD_V1)
Solyc06g073910	12.4695	4.13289	-1.59318	5e-05	0.000379504	yes	GO:0004064	Strictosidine_synthase_(AHRD_V1_***-_B6TK54_MAIZE);_contains_Interpro_domain(s)__IPR004141__Strictosidine_synthase_
Solyc06g074000	14.3097	0.598831	-4.57871	5e-05	0.000379504	yes	GO:0006508	Aspartic_proteinase_nepenthesin-2_(AHRD_V1_**--_B6SJT4_MAIZE);_contains_Interpro_domain(s)__IPR001461__Peptidase_A1_
Solyc06g074030	20.8321	489.308	4.55386	5e-05	0.000379504	yes	GO:0000175	CCR4-NOT_transcription_complex_subunit_7_(AHRD_V1_***-_B4FG48_MAIZE);_contains_Interpro_domain(s)__IPR006941__Ribonuclease_CAF1_
Solyc06g074050	8.92017	4.15867	-1.10095	0.00635	0.0262902	yes	GO:0000175	Harpin-induced_1_(AHRD_V1_**--_Q2HSJ9_MEDTR);_contains_Interpro_domain(s)__IPR010847__Harpin-induced_1_
Solyc06g074070	14.3454	1.99025	-2.84957	5e-05	0.000379504	yes	GO:0005515,GO:0004675	Receptor_like_kinase,_RLK
Solyc06g074110	1.50393	0.484155	-1.63519	0.0001	0.000713249	yes	GO:0016563,GO:0042803	Uncharacterized_basic_helix-loop-helix_protein_At1g64625_(AHRD_V1_*---_Y1462_ARATH);_contains_Interpro_domain(s)__IPR001092__Basic_helix-loop-helix_dimerisation_region_bHLH_
Solyc06g074200	156.642	457.909	1.54759	5e-05	0.000379504	yes	GO:0019825	Sex-linked_protein_9_(Fragment)_(AHRD_V1_***-_D7RW11_SILCU);_contains_Interpro_domain(s)__IPR017498__Photosystem_I_PsaO_
Solyc06g074240	2.28993	6.72372	1.55396	5e-05	0.000379504	yes	GO:0016117	Chromoplast-specific_lycopene_beta-cyclase
Solyc06g074260	554.132	33.3431	-4.05477	5e-05	0.000379504	yes	GO:0005484	Genomic_DNA_chromosome_5_P1_clone_MWD9_(AHRD_V1_*-*-_Q9FMQ8_ARATH);_contains_Interpro_domain(s)__IPR007608__Protein_of_unknown_function_DUF584_
Solyc06g074420	0.164117	0.938683	2.51592	0.00565	0.0238265	yes	GO:0019825	Cytochrome_P450
Solyc06g074510	7.30514	16.9765	1.21655	5e-05	0.000379504	yes	GO:0008152	2,3-bisphosphoglycerate-dependent_phosphoglycerate_mutase_2_(AHRD_V1_*-*-_GPMA2_GLOVI);_contains_Interpro_domain(s)__IPR013078__Phosphoglycerate_mutase_
Solyc06g074530	8.71326	85.7835	3.29942	5e-05	0.000379504	yes	GO:0047769	Prephenate_dehydratase_(AHRD_V1_****_Q6JJ29_IPOTF);_contains_Interpro_domain(s)__IPR001086__Prephenate_dehydratase_
Solyc06g074620	12.6466	92.2296	2.86648	5e-05	0.000379504	yes	GO:0009507	Os02g0448600_protein_(Fragment)_(AHRD_V1_*---_Q0E1G8_ORYSJ)
Solyc06g074630	12.1037	1.41014	-3.10154	5e-05	0.000379504	yes	GO:0051753	Cellulose_synthase-like_C6_glycosyltransferase_family_2_(AHRD_V1_**-*_A6N4C3_PHYPA);_contains_Interpro_domain(s)__IPR001173__Glycosyl_transferase,_family_2_
Solyc06g074710	11.0557	3.25962	-1.76202	5e-05	0.000379504	yes	GO:0047205,GO:0047172	Hydroxycinnamoyl_CoA_shikimate/quinate_hydroxycinnamoyltransferase-like_protein_(Fragment)_(AHRD_V1_**-*_B9GF60_POPTR);_contains_Interpro_domain(s)__IPR003480__Transferase_
Solyc06g074730	1.8864	0.356996	-2.40165	5e-05	0.000379504	yes	GO:0019899	ARGONAUTE_1_(AHRD_V1_***-_D6RUV9_TOBAC);_contains_Interpro_domain(s)__IPR003165__Stem_cell_self-renewal_protein_Piwi_
Solyc06g074790	140.256	48.2324	-1.53999	5e-05	0.000379504	yes	GO:0005515,GO:0003677	Histone_H2B_(AHRD_V1_***-_Q2XTD8_SOLTU);_contains_Interpro_domain(s)__IPR000558__Histone_H2B_
Solyc06g074860	2.5575	0.390696	-2.71061	5e-05	0.000379504	yes	GO:0042802	Double-strand-break repair protein rad21 (AHRD V1 ***- D0NDK6_PHYIN); contains Interpro domain(s) IPR006910 Rad21/Rec8 like protein, N-terminal
Solyc06g074990	0.152839	2.93842	4.26496	0.00025	0.00163768	yes	GO:0015112	Nitrate_transporter_(AHRD_V1_****_O04431_NICPL);_contains_Interpro_domain(s)__IPR016196__Major_facilitator_superfamily,_general_substrate_transporter_
Solyc06g075100	0.055065	0.683156	3.63301	0.0008	0.0045146	yes	GO:0016757	Glycosyl_transferase_family_2_protein_(AHRD_V1_**-*_B5RHS8_MUSBA)
Solyc06g075150	8.258	3.94072	-1.06733	0.00025	0.00163768	yes	GO:0046982,GO:0005516	Auxin_response_factor_16_(AHRD_V1_***-_D9IVB4_SOLLC);_contains_Interpro_domain(s)__IPR010525__Auxin_response_factor_
Solyc06g075170	7.12339	16.7982	1.23767	0.00225	0.0108741	yes	GO:0046982,GO:0005516	Arabidopsis_thaliana_genomic_DNA_chromosome_5_P1_clone_MOK16_(AHRD_V1_***-_Q9LYW2_ARATH);_contains_Interpro_domain(s)__IPR007608__Protein_of_unknown_function_DUF584_
Solyc06g075180	247.134	105.666	-1.22578	5e-05	0.000379504	yes	GO:0005515	Ribosomal_protein_L12_(AHRD_V1_***-_A8J597_CHLRE);_contains_Interpro_domain(s)__IPR000911__Ribosomal_protein_L11_
Solyc06g075190	44.9589	105.329	1.22822	0.001	0.0054427	yes	GO:0005515	Unknown_Protein_(AHRD_V1)
Solyc06g075510	4.10491	1.89733	-1.11338	0.00215	0.0104805	yes	GO:0003677	AP2-like_ethylene-responsive_transcription_factor_At1g16060_(AHRD_V1_*---_AP2L1_ARATH);_contains_Interpro_domain(s)__IPR001471__Pathogenesis-related_transcriptional_factor_and_ERF,_DNA-binding_
Solyc06g075600	0.873923	0.224436	-1.9612	0.0027	0.0126708	yes	GO:0042803	Ankyrin_repeat_family_protein_(AHRD_V1_**--_Q9LVG7_ARATH);_contains_Interpro_domain(s)__IPR002110__Ankyrin_
Solyc06g075610	2.86711	27.7067	3.27257	5e-05	0.000379504	yes	GO:0005515	Exocyst_complex_component_7_(AHRD_V1_*---_EXOC7_DROME);_contains_Interpro_domain(s)__IPR004140__Exo70_exocyst_complex_subunit_
Solyc06g075690	4.01268	127.558	4.99045	5e-05	0.000379504	yes	GO:0005515,GO:0003700	Auxin-regulated_protein_(AHRD_V1_***-_Q945F5_SOLLC);_contains_Interpro_domain(s)__IPR010369__Protein_of_unknown_function_DUF966_
Solyc06g075780	30.6481	128.696	2.0701	5e-05	0.000379504	yes	GO:0003700	Cys2/His2 zinc-finger transcription factor (AHRD V1 **** Q4U318_SILLA); contains Interpro domain(s) IPR007087 Zinc finger, C2H2-type
Solyc06g075930	78.8319	38.5112	-1.0335	0.00365	0.0163856	yes	GO:0005634,GO:0003677	Histone_H4_(AHRD_V1_***-_B6T0P4_MAIZE);_contains_Interpro_domain(s)__IPR001951__Histone_H4_
Solyc06g076020	27.8379	285.122	3.35646	5e-05	0.000379504	yes	GO:0051082,GO:0005524	heat_shock_protein_(AHRD_V1_***-_B2D2G5_CAPSN);_contains_Interpro_domain(s)__IPR013126__Heat_shock_protein_70_
Solyc06g076040	26.1261	89.3941	1.77469	5e-05	0.000379504	yes	GO:0004842	U-box_domain-containing_protein_(AHRD_V1_**--_D7KBV1_ARALY);_contains_Interpro_domain(s)__IPR011989__Armadillo-like_helical_
Solyc06g076050	34.1287	186.743	2.452	5e-05	0.000379504	yes	GO:0003950	Ankyrin_repeat_domain-containing_protein_28_(AHRD_V1_***-_B6TJ47_MAIZE);_contains_Interpro_domain(s)__IPR002110__Ankyrin_
Solyc06g076090	0.0841346	1.54169	4.19567	0.00135	0.00703745	yes	GO:0005200	Actin_(AHRD_V1_***-_B5M4V6_TOBAC);_contains_Interpro_domain(s)__IPR004000__Actin/actin-like_
Solyc06g076100	11.8918	34.0257	1.51666	5e-05	0.000379504	yes	GO:0003824	Protein_phosphatase_2C_containing_protein_(AHRD_V1_*-*-_B6T998_MAIZE);_contains_Interpro_domain(s)__IPR015655__Protein_phosphatase_2C_
Solyc06g076130	2.53938	12.8371	2.33777	5e-05	0.000379504	yes	GO:0005975	Unknown_Protein_(AHRD_V1)
Solyc06g076160	0.150842	2.8298	4.22959	0.00035	0.00219871	yes	GO:0019825	Cytochrome_P450
Solyc06g076280	9.53026	20.8214	1.12748	5e-05	0.000379504	yes	GO:0003700	GRAS_family_transcription_factor_(AHRD_V1_**-*_B9HPF8_POPTR);_contains_Interpro_domain(s)__IPR005202__GRAS_transcription_factor_
Solyc06g076300	2.82152	13.4855	2.25686	5e-05	0.000379504	yes	GO:0008252	Pyrimidine_5&apos-nucleotidase_(AHRD_V1_****_B0T131_CAUSK);_contains_Interpro_domain(s)__IPR010237__Pyrimidine_5-nucleotidase_
Solyc06g076320	11.4919	42.691	1.89331	5e-05	0.000379504	yes	GO:0008252	DVL13_(AHRD_V1_*-*-_Q8L7D0_ARATH);_contains_Interpro_domain(s)__IPR012552__DVL_
Solyc06g076350	14.7154	41.2474	1.48698	5e-05	0.000379504	yes	GO:0003700	Transcription_factor_(Fragment)_(AHRD_V1_*--*_D6MKQ8_9ASPA);_contains_Interpro_domain(s)__IPR006447__Myb-like_DNA-binding_region,_SHAQKYF_class_
Solyc06g076520	416.547	1034.44	1.31229	0.0009	0.00497797	yes	GO:0051082	class I heat shock protein (AHRD V1 ***- Q69BI7_CARPA); contains Interpro domain(s) IPR002068 Heat shock protein Hsp20
Solyc06g076560	371.324	1016.78	1.45326	0.00055	0.00326415	yes	GO:0051082	class I heat shock protein (AHRD V1 ***- Q69BI7_CARPA); contains Interpro domain(s) IPR002068 Heat shock protein Hsp20
Solyc06g076630	130.766	50.4547	-1.37393	5e-05	0.000379504	yes	GO:0004601	Peroxidase (AHRD V1 **** C0KKH9_9CARY); contains Interpro domain(s) IPR002016 Haem peroxidase, plant/fungal/bacterial
Solyc06g076660	18.7771	9.25883	-1.02007	0.00025	0.00163768	yes	GO:0032183,GO:0032405	Proliferating_cell_nuclear_antigen_(AHRD_V1_***-_Q8H0Q1_SOLLC);_contains_Interpro_domain(s)__IPR000730__Proliferating_cell_nuclear_antigen,_PCNA_
Solyc06g076700	4.03096	1.61724	-1.31759	0.00035	0.00219871	yes	GO:0016291,GO:0042802	UPF0503_protein_At3g09070,_chloroplastic_(AHRD_V1_*-*-_U503A_ARATH);_contains_Interpro_domain(s)__IPR008004__Protein_of_unknown_function_DUF740_
Solyc06g076790	40.702	124.82	1.61668	5e-05	0.000379504	yes	GO:0005515	Unknown_Protein_(AHRD_V1)
Solyc06g076860	2.42605	0.453372	-2.41984	5e-05	0.000379504	yes	GO:0005515,GO:0003682	Cell_division_control_protein_6_homolog_(AHRD_V1_**--_CDC6_MOUSE);_contains_Interpro_domain(s)__IPR016314__Cell_division_control,_Cdc6_
Solyc06g082080	3.30059	27.0948	3.03722	5e-05	0.000379504	yes	GO:0004722	Integrin-linked_kinase-associated_serine/threonine_phosphatase_2C_(AHRD_V1_****_ILKAP_BOVIN);_contains_Interpro_domain(s)__IPR015655__Protein_phosphatase_2C_
Solyc06g082300	1.04739	3.69518	1.81884	0.00015	0.00103404	yes	GO:0008194	UDP-glucosyltransferase_(AHRD_V1_****_A9X3L6_9ASTR);_contains_Interpro_domain(s)__IPR002213__UDP-glucuronosyl/UDP-glucosyltransferase_
Solyc06g082440	6.35586	25.9529	2.02974	5e-05	0.000379504	yes	GO:0006468,GO:0007165	CBL-interacting_protein_kinase_16_(AHRD_V1_***-_A0MNK3_POPTR);_contains_Interpro_domain(s)__IPR002290__Serine/threonine_protein_kinase_
Solyc06g082460	17.5996	1.28895	-3.77127	5e-05	0.000379504	yes	GO:0006468,GO:0007165	Plant-specific_domain_TIGR01568_family_protein_(AHRD_V1_*---_B6U561_MAIZE);_contains_Interpro_domain(s)__IPR006458__Protein_of_unknown_function_DUF623,_plant_
Solyc06g082570	0.849596	3.04009	1.83927	0.0019	0.00939632	yes	GO:0019538,GO:0005524,GO:0017111	Unknown_Protein_(AHRD_V1);_contains_Interpro_domain(s)__IPR011684__KIP1-like_
Solyc06g082590	19.9897	69.3615	1.79488	5e-05	0.000379504	yes	GO:0003677,GO:0006355	Ethylene_responsive_transcription_factor_1b_(AHRD_V1_*-*-_C0J9I8_9ROSA);_contains_Interpro_domain(s)__IPR001471__Pathogenesis-related_transcriptional_factor_and_ERF,_DNA-binding__IPR017392__Pathogenesis-related_genes_transcriptional_activator_PTI6_
Solyc06g082610	15.1643	6.2926	-1.26896	5e-05	0.000379504	yes	GO:0005515,GO:0004674	Receptor_like_kinase,_RLK
Solyc06g082760	6.39695	17.4407	1.447	5e-05	0.000379504	yes	GO:0005840	50S_ribosomal_protein_L17_(AHRD_V1_***-_B4FZB4_MAIZE);_contains_Interpro_domain(s)__IPR000456__Ribosomal_protein_L17_
Solyc06g082780	4.59548	12.4787	1.44118	5e-05	0.000379504	yes	GO:0005840	Coiled-coil_domain_containing_109B_(AHRD_V1_*---_Q3ZBZ7_BOVIN);_contains_Interpro_domain(s)__IPR006769__Protein_of_unknown_function_DUF607_
Solyc06g082910	14.0382	3.2117	-2.12795	5e-05	0.000379504	yes	GO:0030036	Formin_3_(AHRD_V1_*-*-_D0QAN4_ARATH);_contains_Interpro_domain(s)__IPR015425__Actin-binding_FH2_
Solyc06g082940	127.649	258.679	1.01898	5e-05	0.000379504	yes	GO:0009538	Photosystem_I_reaction_center_subunit_XI_(AHRD_V1_***-_B6SHL1_MAIZE);_contains_Interpro_domain(s)__IPR003757__Photosystem_I_reaction_centre,_subunit_XI_PsaL_
Solyc06g083030	2.13353	0.623975	-1.77368	0.0007	0.00401565	yes	GO:0042802	Serine_carboxypeptidase_1_(AHRD_V1_***-_B6TDA5_MAIZE);_contains_Interpro_domain(s)__IPR001563__Peptidase_S10,_serine_carboxypeptidase_
Solyc06g083080	6.25876	2.15243	-1.53991	0.0014	0.00725789	yes	GO:0051015	Unknown_Protein_(AHRD_V1)
Solyc06g083390	32.231	211.037	2.71098	5e-05	0.000379504	yes	GO:0005515	RPM1_interacting_protein_4_transcript_2_(AHRD_V1_***-_D2J0Y3_9ASTR);_contains_Interpro_domain(s)__IPR008700__Defence_response,_Rin4_
Solyc06g083440	18.2384	4.36632	-2.06249	5e-05	0.000379504	yes	GO:0045153	Cytochrome_b5_reductase_(AHRD_V1_*-**_Q54XV1_DICDI);_contains_Interpro_domain(s)__IPR001199__Cytochrome_b5_
Solyc06g083580	210.955	82.856	-1.34826	5e-05	0.000379504	yes	GO:0016829	Pectate_lyase_1-27_(AHRD_V1_****_B9TU35_9ROSI);_contains_Interpro_domain(s)__IPR002022__Pectate_lyase/Amb_allergen_
Solyc06g083660	51.6317	15.0944	-1.77424	5e-05	0.000379504	yes	GO:0005515	Genomic_DNA_chromosome_5_BAC_clone_F6B6_(AHRD_V1_***-_Q9LKC1_ARATH)
Solyc06g083680	56.3301	153.977	1.45074	5e-05	0.000379504	yes	GO:0009536,GO:0009538	Photosystem_I_reaction_center_subunit_IV_A_(AHRD_V1_***-_B6TH55_MAIZE);_contains_Interpro_domain(s)__IPR008990__Electron_transport_accessory_protein_
Solyc06g084090	13.437	2.97515	-2.17517	5e-05	0.000379504	yes	GO:0005634,GO:0003677	Histone_H2A_(AHRD_V1_*-*-_C5XX54_SORBI);_contains_Interpro_domain(s)__IPR002119__Histone_H2A_
Solyc06g084170	9.3801	20.1139	1.10052	0.00485	0.02094	yes	GO:0004674,GO:0002039	Unknown_Protein_(AHRD_V1)
Solyc06g084320	12.2396	27.7957	1.18331	5e-05	0.000379504	yes	GO:0005515,GO:0003729	Circadian_clock_coupling_factor_ZGT_(AHRD_V1_***-_Q94FM9_TOBAC)
Solyc06g084430	10.4989	118.636	3.49823	5e-05	0.000379504	yes	GO:0005634,GO:0003677	Histone_H2A_(AHRD_V1_***-_A5BCX3_VITVI);_contains_Interpro_domain(s)__IPR002119__Histone_H2A_
Solyc07g005020	19.5103	9.39434	-1.05437	5e-05	0.000379504	yes	GO:0005515	DNA_replication_licensing_factor_(AHRD_V1_***-_Q2UAJ0_ASPOR);_contains_Interpro_domain(s)__IPR008048__MCM_protein_5_
Solyc07g005100	159.187	61.694	-1.36752	5e-05	0.000379504	yes	GO:0008084,GO:0008843	Chitinase-like_protein_(AHRD_V1_***-_O81861_ARATH);_contains_Interpro_domain(s)__IPR011583__Chitinase_II_
Solyc07g005260	0.623392	4.67865	2.90788	5e-05	0.000379504	yes	GO:0016491	Unknown Protein (AHRD V1)
Solyc07g005420	45.3005	2.58255	-4.13266	5e-05	0.000379504	yes	GO:0030528	Unknown_Protein_(AHRD_V1)
Solyc07g005760	89.5798	194.098	1.11554	5e-05	0.000379504	yes	GO:0047205,GO:0047172	Hydroxycinnamoyl_CoA_shikimate/quinate_hydroxycinnamoyltransferase_(AHRD_V1_**-*_B2Z6Q6_POPTR);_contains_Interpro_domain(s)__IPR003480__Transferase_
Solyc07g005830	31.4037	77.2888	1.29933	5e-05	0.000379504	yes	GO:0006413	Translation_initiation_factor_IF-3_(AHRD_V1_***-_B9T4Q8_RICCO);_contains_Interpro_domain(s)__IPR001288__Translation_initiation_factor_3_
Solyc07g005900	1.37738	0.333486	-2.04623	0.01025	0.0388172	yes	GO:0005509	Calcineurin_subunit_B_(AHRD_V1_***-_B6T814_MAIZE);_contains_Interpro_domain(s)__IPR011992__EF-Hand_type_
Solyc07g006000	29.7467	84.5716	1.50744	5e-05	0.000379504	yes	GO:0005840	50S_ribosomal_protein_L35_(AHRD_V1_*-*-_D7LGR4_ARALY);_contains_Interpro_domain(s)__IPR001706__Ribosomal_protein_L35_
Solyc07g006030	11.4321	62.1005	2.44151	5e-05	0.000379504	yes	GO:0005488	Protein_TIF31_homolog_(AHRD_V1_*---_TIF31_COCIM);_contains_Interpro_domain(s)__IPR011990__Tetratricopeptide-like_helical_
Solyc07g006230	6.1192	16.1985	1.40444	0.0042	0.0185263	yes	GO:0050378,GO:0048040	Unknown_Protein_(AHRD_V1)
Solyc07g006280	307.146	1217.94	1.98744	5e-05	0.000379504	yes	GO:0016021	Senescence-associated_protein_(AHRD_V1_***-_B3TLS7_ELAGV);_contains_Interpro_domain(s)__IPR000301__Tetraspanin,_subgroup_
Solyc07g006370	74.0395	17.7611	-2.05958	5e-05	0.000379504	yes	GO:0005432	Sodium/calcium_exchanger_protein_(AHRD_V1_*-**_B6K816_SCHJY);_contains_Interpro_domain(s)__IPR004837__Sodium/calcium_exchanger_membrane_region_
Solyc07g006480	0.424844	5.2307	3.622	5e-05	0.000379504	yes	GO:0004675	LRR_receptor-like_serine/threonine-protein_kinase_FEI_1_(AHRD_V1_****_FEI1_ARATH);_contains_Interpro_domain(s)__IPR002290__Serine/threonine_protein_kinase_
Solyc07g006500	4.95306	64.5492	3.70401	5e-05	0.000379504	yes	GO:0003825,GO:0004805	Alpha_alpha-trehalose-phosphate_synthase_(UDP-forming)_(AHRD_V1_****_D2REU5_ARCPA);_contains_Interpro_domain(s)__IPR001830__Glycosyl_transferase,_family_20_
Solyc07g006520	29.1624	68.4996	1.23198	5e-05	0.000379504	yes	GO:0008565,GO:0005515	Preprotein_translocase_secY_subunit_(AHRD_V1_***-_A8IS14_CHLRE);_contains_Interpro_domain(s)__IPR002208__SecY_protein_
Solyc07g006570	46.1086	4.02498	-3.51798	5e-05	0.000379504	yes	GO:0033897	S8-RNase_(Fragment)_(AHRD_V1_**--_Q5XPJ2_MALDO);_contains_Interpro_domain(s)__IPR001568__Ribonuclease_T2_
Solyc07g006680	36.4245	9.06743	-2.00614	5e-05	0.000379504	yes	GO:0016740	Hydroxycinnamoyl_CoA_quinate_transferase_(AHRD_V1_**-*_D6BK25_CYNSC);_contains_Interpro_domain(s)__IPR003480__Transferase_
Solyc07g006730	18.7182	7.33084	-1.35239	5e-05	0.000379504	yes	GO:0015559	Multidrug_resistance_protein_mdtK_(AHRD_V1_***-_MDTK_CITK8);_contains_Interpro_domain(s)__IPR015521__MATE_family_transporter_related_protein_
Solyc07g006770	0.835727	4.76319	2.51082	5e-05	0.000379504	yes	GO:0005515,GO:0004675	Receptor_like_kinase,_RLK
Solyc07g006890	22.564	91.9681	2.02711	5e-05	0.000379504	yes	GO:0019825	Cytochrome_P450
Solyc07g006910	29.3592	14.1451	-1.05351	5e-05	0.000379504	yes	GO:0010329,GO:0009672	Solute_carrier_family_35_member_E3_(AHRD_V1_**--_S35E3_DANRE);_contains_Interpro_domain(s)__IPR004853__Protein_of_unknown_function_DUF250_
Solyc07g006920	10.063	4.02467	-1.32212	5e-05	0.000379504	yes	GO:0010329,GO:0009672	Os06g0207500_protein_(Fragment)_(AHRD_V1_***-_Q0DDQ9_ORYSJ);_contains_Interpro_domain(s)__IPR004253__Protein_of_unknown_function_DUF231,_plant_
Solyc07g007130	24.5394	262.159	3.41727	5e-05	0.000379504	yes	GO:0005515	NHL_repeat-containing_protein_(AHRD_V1_**--_D7M6N9_ARALY)
Solyc07g007170	28.267	179.264	2.66489	5e-05	0.000379504	yes	GO:0008270	Zinc_finger_family_protein_(AHRD_V1_***-_D7L4D8_ARALY)
Solyc07g007200	5.49717	2.22317	-1.30607	0.00015	0.00103404	yes	GO:0008270	Ring_finger_protein_12_(AHRD_V1_*-*-_Q4V889_RAT);_contains_Interpro_domain(s)__IPR018957__Zinc_finger,_C3HC4_RING-type_
Solyc07g007220	10.2096	22.8032	1.1593	5e-05	0.000379504	yes	GO:0004722	Serine/threonine_phosphatase_family_protein_(AHRD_V1_****_C1E0J1_9CHLO);_contains_Interpro_domain(s)__IPR015655__Protein_phosphatase_2C_
Solyc07g007250	303.838	8.55274	-5.15077	5e-05	0.000379504	yes	GO:0008191,GO:0004866	Metallocarboxypeptidase_inhibitor_(AHRD_V1_***-_MCPI_SOLLC);_contains_Interpro_domain(s)__IPR004231__Proteinase_inhibitor_I37,_carboxypeptidase_A_
Solyc07g007260	6.15097	0.286747	-4.42296	0.011	0.0410904	yes	GO:0008191,GO:0004866	Metallocarboxypeptidase_inhibitor_(AHRD_V1_***-_MCPI_SOLLC);_contains_Interpro_domain(s)__IPR004231__Proteinase_inhibitor_I37,_carboxypeptidase_A_
Solyc07g007280	2.01769	10.181	2.3351	5e-05	0.000379504	yes	GO:0008191,GO:0004866	Conserved_domain_protein_(AHRD_V1_**--_B4W2T4_9CYAN);_contains_Interpro_domain(s)__IPR014946__Protein_of_unknown_function_DUF1817_
Solyc07g007350	15.8407	5.33272	-1.57069	5e-05	0.000379504	yes	GO:0008152	Jp18_(AHRD_V1_*-*-_Q8H6R4_PONTR);_contains_Interpro_domain(s)__IPR010993__Sterile_alpha_motif_homology_
Solyc07g007560	9.2181	18.954	1.03996	5e-05	0.000379504	yes	GO:0005315	Vesicular_glutamate_transporter_3_(AHRD_V1_**-*_B5AU16_DANRE);_contains_Interpro_domain(s)__IPR016196__Major_facilitator_superfamily,_general_substrate_transporter_
Solyc07g007590	5.87799	55.5009	3.23912	5e-05	0.000379504	yes	GO:0008152,GO:0006571	Prephenate_dehydrogenase_family_protein_(AHRD_V1_***-_D7KDI5_ARALY);_contains_Interpro_domain(s)__IPR012070__Arogenate/prephenate_dehydrogenase,_plant_
Solyc07g007750	375.217	10.7063	-5.13119	5e-05	0.000379504	yes	GO:0030414	Defensin_protein_(AHRD_V1_***-_B1N678_SOLLC);_contains_Interpro_domain(s)__IPR008177__Gamma_Purothionin_
Solyc07g007760	6160.33	2211.06	-1.47827	5e-05	0.000379504	yes	GO:0030414	Defensin_protein_(AHRD_V1_***-_B1N681_SOLPI);_contains_Interpro_domain(s)__IPR008177__Gamma_Purothionin_
Solyc07g007950	17.9134	48.328	1.43182	5e-05	0.000379504	yes	GO:0005509	Calmodulin-like_protein_(AHRD_V1_***-_Q6RZU7_MUSAC);_contains_Interpro_domain(s)__IPR011992__EF-Hand_type_
Solyc07g007980	1.17832	0.21927	-2.42595	0.00275	0.0128535	yes	GO:0005515,GO:0004674	ATP_binding_/_serine-threonine_kinase_(AHRD_V1_****_C5DB71_VITVI);_contains_Interpro_domain(s)__IPR002290__Serine/threonine_protein_kinase_
Solyc07g008020	5.70863	1.82691	-1.64374	0.00225	0.0108741	yes	GO:0003700	Auxin_response_factor_16_(AHRD_V1_*-**_ARFP_ORYSJ);_contains_Interpro_domain(s)__IPR003311__AUX/IAA_protein_
Solyc07g008100	3.73769	1.63312	-1.19452	0.0024	0.0114922	yes	GO:0000166	Genomic_DNA_chromosome_3_P1_clone_MUJ8_(AHRD_V1_*-*-_Q9LRN2_ARATH)
Solyc07g008110	128.298	512.712	1.99865	5e-05	0.000379504	yes	GO:0009055	Blue_copper_protein_(Fragment)_(AHRD_V1_*---_O82576_MAIZE);_contains_Interpro_domain(s)__IPR003245__Plastocyanin-like_
Solyc07g008140	1.37201	23.6811	4.10938	5e-05	0.000379504	yes	GO:0009055	Blue_copper_protein_(Fragment)_(AHRD_V1_*---_O82576_MAIZE);_contains_Interpro_domain(s)__IPR003245__Plastocyanin-like_
[truncated: 1,309 more rows]

## Sheet: TRV-OR VS TRV-SlEIN2
ID	TRV-OR	TRV-SlEIN2	log2.fold_change.	p_value	q_value	significant	GO_term	Annotation
Solyc00g005840	7.79902	32.8362	2.07392	5e-05	0.000352523	yes	GO:0016671	Thioredoxin_family_protein_(AHRD_V1_***-_D7MCJ1_ARALY);_contains_Interpro_domain(s)__IPR015467__Thioredoxin,_core_
Solyc00g006820	1.35089	3.5511	1.39435	0.0006	0.00318591	yes	GO:0042936	Peptide_transporter-like_protein_(AHRD_V1_**-*_Q9LYR6_ARATH);_contains_Interpro_domain(s)__IPR000109__TGF-beta_receptor,_type_I/II_extracellular_region_
Solyc00g007220	55.8668	15.7319	-1.8283	5e-05	0.000352523	yes	GO:0008270	Ring_finger_protein_(AHRD_V1_***-_O49869_HORVU);_contains_Interpro_domain(s)__IPR018957__Zinc_finger,_C3HC4_RING-type_
Solyc00g007300	23.133	10.1611	-1.1869	5e-05	0.000352523	yes	GO:0019903	Lrr,__resistance_protein_fragment
Solyc00g009110	6.70189	14.7128	1.13443	0.0003	0.00174229	yes	GO:0004437	Inositol-1_4_5-trisphosphate_5-Phosphatase-like_protein_(AHRD_V1_*-*-_Q9M1W5_ARATH);_contains_Interpro_domain(s)__IPR000300__Inositol_polyphosphate_related_phosphatase_
Solyc00g009120	5.32175	12.9353	1.28134	0.0037	0.0146849	yes	GO:0008152	Short-chain_dehydrogenase/reductase_family_protein_(AHRD_V1_***-_D7LXC9_ARALY);_contains_Interpro_domain(s)__IPR002198__Short-chain_dehydrogenase/reductase_SDR_
Solyc00g009130	107.781	24.3963	-2.14338	5e-05	0.000352523	yes	GO:0008152	Dehydrogenase/reductase SDR family member 12 (AHRD V1 ***- C0HAG0_SALSA); contains Interpro domain(s) IPR002198 Short-chain dehydrogenase/reductase SDR
Solyc00g019750	0.896945	3.03092	1.75666	0.0043	0.0166688	yes	GO:0000276,GO:0016021	Unknown_Protein_(AHRD_V1)
Solyc00g019980	26.2139	1.94585	-3.75186	0.00035	0.00199396	yes	GO:0055114	Unknown Protein (AHRD V1)
Solyc00g020010	1.94352	0.253577	-2.93818	0.0036	0.0143685	yes	GO:0055114	Unknown_Protein_(AHRD_V1)
Solyc00g060810	1158.68	258.634	-2.1635	5e-05	0.000352523	yes	GO:0009607	Major_latex-like_protein_(AHRD_V1_**--_B5THI3_PANGI);_contains_Interpro_domain(s)__IPR000916__Bet_v_I_allergen_
Solyc00g090430	1.98275	0.252977	-2.97043	0.0012	0.00571403	yes	GO:0006886,GO:0016020	Os08g0100600_protein_(Fragment)_(AHRD_V1_*-*-_Q0J8P7_ORYSJ);_contains_Interpro_domain(s)__IPR008507__Protein_of_unknown_function_DUF789_
Solyc00g091170	1.44559	6.9041	2.25579	5e-05	0.000352523	yes	GO:0005515	ATP_binding_protein_(AHRD_V1_***-_B6TPV9_MAIZE)
Solyc00g127870	1.91852	5.94469	1.6316	0.00225	0.00967419	yes	GO:0005515,GO:0016959	Phosphatidylinositol_N-acetylglucosaminyltransferase_subunit_P_(AHRD_V1_***-_B6TUG3_MAIZE);_contains_Interpro_domain(s)__IPR013717__PIG-P_
Solyc00g136260	22.3045	55.3907	1.31231	0.00105	0.0051	yes	GO:0004842	Ring_H2_finger_protein_(AHRD_V1_*-*-_D9ZHD8_HYPPE);_contains_Interpro_domain(s)__IPR018957__Zinc_finger,_C3HC4_RING-type_
Solyc00g164680	22.0361	10.5202	-1.06671	0.0002	0.0012173	yes	GO:0016020,GO:0009073	ABC_transporter_G_family_member_11_(AHRD_V1_***-_AB11G_ARATH);_contains_Interpro_domain(s)__IPR013525__ABC-2_type_transporter_
Solyc00g168200	1.337	6.38354	2.25536	5e-05	0.000352523	yes	GO:0003676	Unknown_Protein_(AHRD_V1)
Solyc00g170210	65.777	21.1138	-1.63939	0.00015	0.000941101	yes	GO:0003676	Unknown_Protein_(AHRD_V1)
Solyc00g174330	29.3308	635.753	4.43798	5e-05	0.000352523	yes	GO:0005576	Pathogenesis related protein PR-1 (AHRD V1 ***- Q9SC15_SOLTU); contains Interpro domain(s) IPR001283 Allergen V5/Tpx-1 related
Solyc00g186050	2.60261	8.50215	1.70787	0.00175	0.0078231	yes	GO:0004725	Unknown_Protein_(AHRD_V1)
Solyc00g201160	1.17791	4.26458	1.85617	0.00015	0.000941101	yes	GO:0004672	Receptor_protein_kinase_(AHRD_V1_****_Q40096_IPOTF);_contains_Interpro_domain(s)__IPR002290__Serine/threonine_protein_kinase_
Solyc00g206460	35.3261	82.5235	1.22407	0.00115	0.00549645	yes	GO:0009536	Os06g0220000_protein_(Fragment)_(AHRD_V1_**--_Q0DDJ2_ORYSJ);_contains_Interpro_domain(s)__IPR006766__Phosphate-induced_protein_1_conserved_region_
Solyc00g217960	27.6192	58.1925	1.07516	0.00245	0.0103756	yes	GO:0008270	Ring_H2_finger_protein_(AHRD_V1_*-*-_D9ZHD8_HYPPE);_contains_Interpro_domain(s)__IPR018957__Zinc_finger,_C3HC4_RING-type_
Solyc00g218560	37.0272	15.7296	-1.2351	5e-05	0.000352523	yes	GO:0008270	Unknown_Protein_(AHRD_V1)
Solyc00g227860	1.18779	7.1303	2.58568	5e-05	0.000352523	yes	GO:0008152,GO:0055114	UDP-glucosyltransferase_(AHRD_V1_***-_B3VI56_STERE);_contains_Interpro_domain(s)__IPR002213__UDP-glucuronosyl/UDP-glucosyltransferase_
Solyc00g247300	0.36913	11.5397	4.96633	5e-05	0.000352523	yes	GO:0019825,GO:0046424	Cytochrome_P450
Solyc00g289230	1.04886	5.51789	2.3953	5e-05	0.000352523	yes	GO:0004672	Receptor_protein_kinase_(AHRD_V1_****_Q40096_IPOTF);_contains_Interpro_domain(s)__IPR002290__Serine/threonine_protein_kinase_
Solyc01g005010	0.453635	3.42748	2.91755	0.00025	0.00148572	yes	GO:0006536,GO:0030170,GO:0019752	Protein_XRI1_(AHRD_V1_*-*-_XRI1_ARATH)
Solyc01g005080	7.02161	27.3447	1.96139	5e-05	0.000352523	yes	GO:0008017	Microtubule-associated_protein_MAP65-1a_(AHRD_V1_****_C0J9Z7_ORYNI);_contains_Interpro_domain(s)__IPR007145__MAP65/ASE1_
Solyc01g005140	39.1822	84.5504	1.10962	5e-05	0.000352523	yes	GO:0000293	Cytochrome_b561_(AHRD_V1_***-_Q3LGX5_CITLA);_contains_Interpro_domain(s)__IPR006593__Cytochrome_b561/ferric_reductase_transmembrane_
Solyc01g005160	2.12012	4.5472	1.10083	0.013	0.0416061	yes	GO:0005488,GO:0000151	U-box_domain-containing_protein_(AHRD_V1_***-_D7MID4_ARALY);_contains_Interpro_domain(s)__IPR003613__U_box_domain_
Solyc01g005280	1.47744	3.9052	1.4023	0.01525	0.0472891	yes	GO:0005215	SEC14_cytosolic_factor_(AHRD_V1_**--_B2W8N2_PYRTR);_contains_Interpro_domain(s)__IPR001251__Cellular_retinaldehyde-binding/triple_function,_C-terminal_
Solyc01g005290	48.4094	6.96432	-2.79723	5e-05	0.000352523	yes	GO:0008526	SEC14_cytosolic_factor_family_protein_(AHRD_V1_**--_D7M8H6_ARALY);_contains_Interpro_domain(s)__IPR001251__Cellular_retinaldehyde-binding/triple_function,_C-terminal_
Solyc01g005300	53.791	143.536	1.41597	5e-05	0.000352523	yes	GO:0005515	Flavin-binding_kelch_domain_F_box_protein_(AHRD_V1_**-*_D7KVS5_ARALY);_contains_Interpro_domain(s)__IPR015915__Kelch-type_beta_propeller_
Solyc01g005330	13.3416	34.5137	1.37124	5e-05	0.000352523	yes	GO:0008017	microtubule_associated_protein_Type_1_(AHRD_V1_**-*_Q9C9X0_ARATH);_contains_Interpro_domain(s)__IPR009768__Myosin_II_heavy_chain-like_
Solyc01g005390	3.10629	0.755452	-2.03978	0.0046	0.0176565	yes	GO:0008486	Nudix_hydrolase_4_(AHRD_V1_***-_B6T5N7_MAIZE);_contains_Interpro_domain(s)__IPR000086__NUDIX_hydrolase_domain_
Solyc01g005410	0.327786	39.0623	6.89688	0.00015	0.000941101	yes	GO:0005509	Calcium_binding_protein_Caleosin_(AHRD_V1_**-*_A8N0P5_COPC7);_contains_Interpro_domain(s)__IPR007736__Caleosin_related_
Solyc01g005420	0.408933	23.9949	5.87472	0.00045	0.00247526	yes	GO:0005509	SRC2-like_protein_(AHRD_V1_***-_A4K8J5_CAPAN);_contains_Interpro_domain(s)__IPR018029__C2_membrane_targeting_protein_
Solyc01g005450	1.20098	6.08091	2.34008	5e-05	0.000352523	yes	GO:0005515	F-box_protein_family-like_protein_(AHRD_V1_***-_Q7EY67_ORYSJ);_contains_Interpro_domain(s)__IPR001810__Cyclin-like_F-box_
Solyc01g005470	5.44339	48.0085	3.14071	5e-05	0.000352523	yes	GO:0042803	Cell_number_regulator_10_(AHRD_V1_**--_D9HP26_MAIZE);_contains_Interpro_domain(s)__IPR006461__Protein_of_unknown_function_Cys-rich_
Solyc01g005550	16.9215	38.0096	1.16751	5e-05	0.000352523	yes	GO:0003676,GO:0005737	Carboxyl-terminal_peptidase_(AHRD_V1_***-_B6U8T6_MAIZE);_contains_Interpro_domain(s)__IPR004314__Protein_of_unknown_function_DUF239,_plant_
Solyc01g005570	8.79428	17.5989	1.00085	0.00355	0.0142015	yes	GO:0055114	Unknown_Protein_(AHRD_V1);_contains_Interpro_domain(s)__IPR012438__Protein_of_unknown_function_DUF1639_
Solyc01g005800	0.550542	2.57501	2.22565	0.00015	0.000941101	yes	GO:0005516	Calmodulin_binding_protein_(AHRD_V1_*--*_B6U0B7_MAIZE)
Solyc01g005830	1.94705	9.5164	2.28912	5e-05	0.000352523	yes	GO:0005975	Glucan_endo-1_3-beta-glucosidase_4_(AHRD_V1_*-*-_B6TL03_MAIZE);_contains_Interpro_domain(s)__IPR012946__X8_
Solyc01g005980	1.43342	5.71761	1.99595	0.0004	0.00223752	yes	GO:0003779	POT_family_domain_containing_protein_expressed_(AHRD_V1_*-*-_D8L9H8_WHEAT);_contains_Interpro_domain(s)__IPR007493__Protein_of_unknown_function_DUF538_
Solyc01g006020	31.9197	73.1251	1.19592	5e-05	0.000352523	yes	GO:0000030	At3g32930-like_protein_(Fragment)_(AHRD_V1_*-*-_B3SKU7_ARAHA)
Solyc01g006330	0.21475	2.94182	3.77598	0.0001	0.000658706	yes	GO:0009507	PAP_fibrillin_family_protein_(AHRD_V1_*-*-_B7KDB3_CYAP7);_contains_Interpro_domain(s)__IPR006843__PAP_fibrillin_
Solyc01g006400	0.261227	2.2518	3.10771	0.001	0.00490067	yes	GO:0016757	Cysteine-rich_extensin-like_protein-4_(AHRD_V1_*-*-_Q08197_TOBAC)
Solyc01g006450	73.9932	19.5667	-1.91899	5e-05	0.000352523	yes	GO:0008152,GO:0055114	Enoyl_reductase_(AHRD_V1_***-_P93062_BRANA);_contains_Interpro_domain(s)__IPR014358__Enoyl-[acyl-carrier-protein]_reductase_(NADH)_
Solyc01g006520	0.303946	4.74704	3.96514	5e-05	0.000352523	yes	GO:0005529,GO:0006468	Receptor-like_protein_kinase_(AHRD_V1_***-_Q39202_ARATH);_contains_Interpro_domain(s)__IPR002290__Serine/threonine_protein_kinase_
Solyc01g006540	891.225	69.543	-3.67981	5e-05	0.000352523	yes	GO:0005515,GO:0016165	Lipoxygenase_(AHRD_V1_****_Q96573_SOLLC);_contains_Interpro_domain(s)__IPR001246__Lipoxygenase,_plant_
Solyc01g006550	0.803727	12.1205	3.9146	5e-05	0.000352523	yes	GO:0004675	LRR_receptor-like_serine/threonine-protein_kinase,_RLP
Solyc01g006950	5.11842	34.9185	2.77022	5e-05	0.000352523	yes	GO:0043495	Syntaxin_(AHRD_V1_***-_Q6X9V9_HORVD);_contains_Interpro_domain(s)__IPR010989__t-SNARE_
Solyc01g007000	0.309367	1.88382	2.60627	0.00395	0.0155354	yes	GO:0004842	U-box_domain-containing_protein_(AHRD_V1_***-_D7LU64_ARALY);_contains_Interpro_domain(s)__IPR003613__U_box_domain_
Solyc01g007100	7.61058	17.0993	1.16786	0.0004	0.00223752	yes	GO:0035250,GO:0046480	Digalactosyldiacylglycerol_synthase_1,_chloroplastic_(AHRD_V1_***-_DGDG1_LOTJA);_contains_Interpro_domain(s)__IPR001296__Glycosyl_transferase,_group_1_
Solyc01g007130	1.46124	4.38599	1.58571	5e-05	0.000352523	yes	GO:0004675	Receptor_like_kinase,_RLK
Solyc01g007190	11.4273	3.41536	-1.74238	0.0001	0.000658706	yes	GO:0006281	Unknown_Protein_(AHRD_V1)
Solyc01g007220	119.803	410.553	1.77691	5e-05	0.000352523	yes	GO:0006281	NHL1_(Fragment)_(AHRD_V1_**--_B0LZM3_ARATH);_contains_Interpro_domain(s)__IPR010847__Harpin-induced_1_
Solyc01g007320	229.496	614.393	1.42069	5e-05	0.000352523	yes	GO:0045261,GO:0005524,GO:0017111,GO:0033178,GO:0016469	ATP_synthase_subunit_beta_chloroplastic_(AHRD_V1_***-_Q8MBF8_9SOLA);_contains_Interpro_domain(s)__IPR005722__ATPase,_F1_complex,_beta_subunit_
Solyc01g007330	24.9268	4.11802	-2.59768	5e-05	0.000352523	yes	GO:0015977,GO:0009536	Ribulose_bisphosphate_carboxylase_large_chain_(AHRD_V1_***-_RBL_SOLLC);_contains_Interpro_domain(s)__IPR000685__Ribulose_bisphosphate_carboxylase,_large_subunit,_C-terminal_
Solyc01g007340	12.2613	2.8356	-2.11239	0.00045	0.00247526	yes	GO:0009317	Acetyl-coenzyme A carboxylase carboxyl transferase subunit beta (AHRD V1 ***- ACCD_EPIVI); contains Interpro domain(s) IPR000438 Acetyl-CoA carboxylase carboxyl transferase, beta subunit
Solyc01g007690	431.691	64.2991	-2.74713	0.00025	0.00148572	yes	GO:0005840	Unknown Protein (AHRD V1)
Solyc01g007760	18.6916	8.70443	-1.10257	0.00045	0.00247526	yes	GO:0003700,GO:0003714	Transcription_factor_E2F_(AHRD_V1_****_Q9LEL4_DAUCA);_contains_Interpro_domain(s)__IPR015633__E2F_Family_
Solyc01g007790	17.9182	7.43429	-1.26916	0.0001	0.000658706	yes	GO:0003700,GO:0003714	UPF0554_protein_C2orf43_homolog_(AHRD_V1_**--_CB043_CHICK);_contains_Interpro_domain(s)__IPR019363__Protein_of_unknown_function_DUF2305_
Solyc01g007900	50.0153	24.4295	-1.03374	5e-05	0.000352523	yes	GO:0005515,GO:0046790	Tobamovirus_multiplication_protein_(Fragment)_(AHRD_V1_***-_B0ZZ80_ARAHY);_contains_Interpro_domain(s)__IPR009457__Protein_of_unknown_function_DUF1084_
Solyc01g007950	1.8692	4.71931	1.33615	0.00075	0.00383658	yes	GO:0055114	Peroxidase_1_(AHRD_V1_*-*-_B6T173_MAIZE);_contains_Interpro_domain(s)__IPR000823__Plant_peroxidase_
Solyc01g007960	0.0834952	0.563776	2.75536	0.012	0.0389131	yes	GO:0019199,GO:0004674	RLK,_Receptor_like_protein,_putative_resistance_protein_with_an_antifungal_domain
Solyc01g007980	3.04052	29.439	3.27534	5e-05	0.000352523	yes	GO:0019199,GO:0004674	RLK,_Receptor_like_protein,_putative_resistance_protein_with_an_antifungal_domain
Solyc01g008020	0.137961	1.93094	3.80697	0.0029	0.0119612	yes	GO:0010174	Equilibrative_nucleoside_transporter_1_(AHRD_V1_****_Q4W6L4_ORYSJ);_contains_Interpro_domain(s)__IPR002259__Delayed-early_response_protein/equilibrative_nucleoside_transporter_
Solyc01g008070	154.743	51.3576	-1.59122	5e-05	0.000352523	yes	GO:0003676,GO:0004523	Alpha/beta_superfamily_hydrolase_(AHRD_V1_*---_D0CIF5_9SYNE);_contains_Interpro_domain(s)__IPR010765__Protein_of_unknown_function_DUF1350_
Solyc01g008110	178.117	85.7357	-1.05486	0.00015	0.000941101	yes	GO:0008398	Cytochrome_P450
Solyc01g008130	2.80224	15.9478	2.50871	5e-05	0.000352523	yes	GO:0023034,GO:0045454	DEP_domain-containing_protein_1B_(AHRD_V1_*---_DEP1B_HUMAN);_contains_Interpro_domain(s)__IPR006869__Protein_of_unknown_function_DUF547_
Solyc01g008160	52.0328	18.3503	-1.50362	5e-05	0.000352523	yes	GO:0005488	Tetratricopeptide_repeat-containing_protein_(AHRD_V1_***-_D7L8H9_ARALY);_contains_Interpro_domain(s)__IPR011990__Tetratricopeptide-like_helical_
Solyc01g008180	3.19487	10.5836	1.728	5e-05	0.000352523	yes	GO:0003677	DNA-binding_protein_(Fragment)_(AHRD_V1_*--*_Q42051_ARATH);_contains_Interpro_domain(s)__IPR005516__Remorin,_C-terminal_region_
Solyc01g008330	97.4471	40.2908	-1.27417	5e-05	0.000352523	yes	GO:0008152,GO:0005524,GO:0016874	Acetyl-CoA_carboxylase_biotin_carboxylase_(AHRD_V1_***-_B4VQU4_9CYAN);_contains_Interpro_domain(s)__IPR004549__Acetyl-CoA_carboxylase,_biotin_carboxylase_
Solyc01g008510	59.7165	8.78698	-2.76469	5e-05	0.000352523	yes	GO:0005515,GO:0004674	Photosystem_II_5_kDa_protein,_chloroplastic_(AHRD_V1_*-*-_PST2_GOSHI)
Solyc01g008530	0.843752	5.23656	2.63373	5e-05	0.000352523	yes	GO:0044237	Cinnamoyl CoA reductase-like protein (AHRD V1 ***- B9HNY0_POPTR); contains Interpro domain(s) IPR016040 NAD(P)-binding domain
Solyc01g008550	4.81902	24.0251	2.31773	5e-05	0.000352523	yes	GO:0044237,GO:0008152	Cinnamoyl_CoA_reductase-like_protein_(AHRD_V1_***-_B9HNY0_POPTR);_contains_Interpro_domain(s)__IPR016040__NAD(P)-binding_domain_
Solyc01g008620	0.315209	5.14443	4.02863	5e-05	0.000352523	yes	GO:0005515,GO:0008810	Beta-1_3-glucanase_(AHRD_V1_***-_Q9SYX6_TOBAC);_contains_Interpro_domain(s)__IPR000490__Glycoside_hydrolase,_family_17_
Solyc01g008680	5.97398	1.05566	-2.50055	5e-05	0.000352523	yes	GO:0019825	S2_self-incompatibility_locus-linked_pollen_3.2_protein_(AHRD_V1_***-_Q7XAE8_PETIN)
Solyc01g008710	288.12	22.3616	-3.68757	5e-05	0.000352523	yes	GO:0005975	Mannan_endo-1_4-beta-mannosidase_(AHRD_V1_***-_D2S259_HALTV);_contains_Interpro_domain(s)__IPR018087__Glycoside_hydrolase,_family_5,_conserved_site__IPR013781__Glycoside_hydrolase,_subgroup,_catalytic_core_
Solyc01g008790	0.934119	10.6547	3.51174	0.00035	0.00199396	yes	GO:0016788	Phosphoesterase_family_protein_(AHRD_V1_***-_D7LEV5_ARALY);_contains_Interpro_domain(s)__IPR007312__Phosphoesterase_
Solyc01g008910	7.24011	2.48141	-1.54485	5e-05	0.000352523	yes	GO:0003700	Scarecrow_transcription_factor_family_protein_(AHRD_V1_**-*_D7MIP9_ARALY);_contains_Interpro_domain(s)__IPR005202__GRAS_transcription_factor_
Solyc01g008920	4.71859	25.8645	2.45455	5e-05	0.000352523	yes	GO:0008152	NAD_dependent_epimerase/dehydratase_family_protein_expressed_(AHRD_V1_**--_Q10L97_ORYSJ);_contains_Interpro_domain(s)__IPR013120__Male_sterility,_NAD-binding_
Solyc01g009010	120.815	29.6145	-2.02843	5e-05	0.000352523	yes	GO:0016114,GO:0016310	4-diphosphocytidyl-2-C-methyl-D-erythritol_kinase_(AHRD_V1_***-_A4USB3_NICBE);_contains_Interpro_domain(s)__IPR004424__4-diphosphocytidyl-2C-methyl-D-erythritol_kinase_
Solyc01g009030	21.2631	10.2878	-1.04743	0.00015	0.000941101	yes	GO:0004869,GO:0050897	Nuclear_control_of_ATPase_protein_(AHRD_V1_*---_C9SK53_VERA1);_contains_Interpro_domain(s)__IPR013946__Nuclear_control_of_ATP_synthase_2_
Solyc01g009070	5.22394	13.9199	1.41394	5e-05	0.000352523	yes	GO:0003700	MYB_transcription_factor_(AHRD_V1_**-*_Q9FR97_ARATH);_contains_Interpro_domain(s)__IPR015495__Myb_transcription_factor_
Solyc01g009080	10.4944	45.2206	2.10737	5e-05	0.000352523	yes	GO:0003700	FHA_domain_containing_protein_(AHRD_V1_***-_B6TP39_MAIZE);_contains_Interpro_domain(s)__IPR000253__Forkhead-associated_
Solyc01g009160	14.6856	30.9865	1.07724	0.008	0.0279292	yes	GO:0005634	Harpin-induced_protein-like_(Fragment)_(AHRD_V1_**--_D2CFH8_COFAR);_contains_Interpro_domain(s)__IPR010847__Harpin-induced_1_
Solyc01g009230	1.86298	6.51397	1.80593	5e-05	0.000352523	yes	GO:0009055,GO:0051536,GO:0006468,GO:0050660,GO:0055114	Xanthine_dehydrogenase/oxidase_(AHRD_V1_***-_A9YL93_RABIT);_contains_Interpro_domain(s)__IPR016208__Aldehyde_oxidase/xanthine_dehydrogenase_
Solyc01g009630	55.5885	22.5771	-1.29993	5e-05	0.000352523	yes	GO:0042826,GO:0042802	Cleavage_and_polyadenylation_specificity_factor_subunit_5_(AHRD_V1_***-_C1BVK1_9MAXI);_contains_Interpro_domain(s)__IPR016706__Cleavage_and_polyadenylation_specificity_factor,_25_kDa_subunit_
Solyc01g009670	0.233941	1.72215	2.87999	0.00025	0.00148572	yes	GO:0006396	CCA-adding_enzyme_(AHRD_V1_*-*-_CCA_STAES);_contains_Interpro_domain(s)__IPR002646__Polynucleotide_adenylyltransferase_region_
Solyc01g009690	0.0563919	1.93314	5.09932	0.0003	0.00174229	yes	GO:0016301	LRR_receptor-like_serine/threonine-protein_kinase,_RLP
Solyc01g009770	7.82769	0.773875	-3.33841	5e-05	0.000352523	yes	GO:0005515	Major_ampullate_spidroin_2-2_(AHRD_V1_*-*-_B6TJV0_MAIZE);_contains_Interpro_domain(s)__IPR001202__WW/Rsp5/WWP_
Solyc01g009830	0.151175	26.2452	7.43969	0.00125	0.00590074	yes	GO:0005463	UDP-glucuronic_acid/UDP-N-acetylgalactosamine_transporter_(AHRD_V1_****_C1BM09_OSMMO);_contains_Interpro_domain(s)__IPR004853__Protein_of_unknown_function_DUF250_
Solyc01g009870	8.62465	31.8797	1.8861	5e-05	0.000352523	yes	GO:0006629,GO:0006071	Glycerophosphodiester_phosphodiesterase_GDE1_(AHRD_V1_***-_B2WNF5_PYRTR);_contains_Interpro_domain(s)__IPR004129__Glycerophosphoryl_diester_phosphodiesterase_
Solyc01g009970	31.1031	11.8238	-1.39536	5e-05	0.000352523	yes	GO:0008152	Amidohydrolase_2_(AHRD_V1_***-_Q01SB2_SOLUE);_contains_Interpro_domain(s)__IPR006992__Amidohydrolase_2_
Solyc01g010020	1.3996	8.91717	2.67158	5e-05	0.000352523	yes	GO:0005509	Calmodulin_(AHRD_V1_***-_B6SJJ2_MAIZE);_contains_Interpro_domain(s)__IPR003299__Flagellar_calcium-binding_protein_(calflagin)_
Solyc01g010160	12.362	0.265521	-5.54094	0.0015	0.00687737	yes	GO:0005975	Beta-glucosidase (AHRD V1 ***- D3YJ59_VITVI); contains Interpro domain(s) IPR001360 Glycoside hydrolase, family 1
Solyc01g010180	3.77761	17.4272	2.20579	5e-05	0.000352523	yes	GO:0005975	Unknown_Protein_(AHRD_V1)
Solyc01g010310	2.66983	9.01809	1.75607	0.0004	0.00223752	yes	GO:0005634	Glucan_endo-1_3-beta-glucosidase_3_(AHRD_V1_*-*-_B6UAN6_MAIZE);_contains_Interpro_domain(s)__IPR012946__X8_
Solyc01g010370	0.717914	1.80436	1.32961	0.00375	0.0148557	yes	GO:0050815	Dehydration-responsive_protein-like_(AHRD_V1_**--_Q653G1_ORYSJ);_contains_Interpro_domain(s)__IPR004159__Protein_of_unknown_function_DUF248,_methyltransferase_putative_
Solyc01g010390	1.93057	7.99596	2.05024	5e-05	0.000352523	yes	GO:0005975	Beta-glucosidase_(AHRD_V1_***-_D3YJ59_VITVI);_contains_Interpro_domain(s)__IPR001360__Glycoside_hydrolase,_family_1_
Solyc01g010480	23.1021	80.4573	1.8002	5e-05	0.000352523	yes	GO:0005515	Potassium_voltage-gated_channel_subfamily_H_member_8_(AHRD_V1_*---_KCNH8_HUMAN);_contains_Interpro_domain(s)__IPR013767__PAS_fold_
Solyc01g010490	45.5942	17.1776	-1.40833	5e-05	0.000352523	yes	GO:0019825	Cytochrome_P450
Solyc01g010520	0.370718	2.76666	2.89975	5e-05	0.000352523	yes	GO:0004519	Uncharacterized_plant-specific_domain_TIGR01589_family_protein_(AHRD_V1_***-_Q60CZ4_SOLDE);_contains_Interpro_domain(s)__IPR006476__Conserved_hypothetical_protein_CHP01589,_plant_
Solyc01g010640	121.443	60.4335	-1.00685	0.00015	0.000941101	yes	GO:0055114	Uncharacterized_membrane_protein_(AHRD_V1_**--_Q46JN3_PROMT);_contains_Interpro_domain(s)__IPR001395__Aldo/keto_reductase_
Solyc01g010760	202.167	54.1273	-1.90112	5e-05	0.000352523	yes	GO:0005515,GO:0008308	Porin/voltage-dependent_anion-selective_channel_protein_(AHRD_V1_****_A9P802_POPTR);_contains_Interpro_domain(s)__IPR001925__Porin,_eukaryotic_type_
Solyc01g010920	0.737682	2.18321	1.56538	0.01355	0.0431212	yes	GO:0003677	Os03g0169000 protein (Fragment) (AHRD V1 ***- Q0DUS7_ORYSJ); contains Interpro domain(s) IPR004348 Protein of unknown function DUF246, plant
Solyc01g011430	0.489336	6.46686	3.72417	5e-05	0.000352523	yes	GO:0055114	Diacylglycerol_O-acyltransferase_(AHRD_V1_***-_A5UWY0_ROSS1);_contains_Interpro_domain(s)__IPR009721__Protein_of_unknown_function_DUF1298_
Solyc01g014200	0.315422	1.58257	2.32691	0.0091	0.031167	yes	GO:0005515	Unknown_Protein_(AHRD_V1)
Solyc01g014560	8.96183	1.35312	-2.7275	5e-05	0.000352523	yes	GO:0005529	D-mannose_binding_lectin_family_protein_expressed_(AHRD_V1_**--_Q2RAY8_ORYSJ);_contains_Interpro_domain(s)__IPR001480__Curculin-like_(mannose-binding)_lectin_
Solyc01g014840	0.962881	2.07324	1.10646	0.0152	0.0471799	yes	GO:0030275,GO:0000166	Tir-nbs-lrr,_resistance_protein
Solyc01g016400	1.8735	0.296103	-2.66156	0.00095	0.00469409	yes	GO:0004675	Unknown_Protein_(AHRD_V1)
Solyc01g016410	25.952	11.603	-1.16135	5e-05	0.000352523	yes	GO:0008270	RING_finger_protein_43_(AHRD_V1_*-*-_RNF43_HUMAN);_contains_Interpro_domain(s)__IPR011016__Zinc_finger,_RING-CH-type_
Solyc01g044240	46.4958	181.1	1.96161	5e-05	0.000352523	yes	GO:0016020,GO:0016740	Unknown_Protein_(AHRD_V1)
Solyc01g044370	0.62174	2.44213	1.97376	0.0012	0.00571403	yes	GO:0005515	MOSC_domain_containing_protein_(AHRD_V1_***-_A4XSM1_PSEMY);_contains_Interpro_domain(s)__IPR005303__MOSC,_N-terminal_beta_barrel_
Solyc01g049650	16.0125	32.6998	1.03009	0.00025	0.00148572	yes	GO:0006096,GO:0003824	Pyruvate_kinase_(AHRD_V1_***-_B9SBM7_RICCO);_contains_Interpro_domain(s)__IPR001697__Pyruvate_kinase_
Solyc01g049800	0.660321	2.70205	2.03281	0.0009	0.00448758	yes	GO:0005634	Unknown_Protein_(AHRD_V1)
Solyc01g049880	5.06289	35.4249	2.80673	5e-05	0.000352523	yes	GO:0008270	Unknown_Protein_(AHRD_V1)
Solyc01g056320	40.1514	1.69291	-4.56787	5e-05	0.000352523	yes	GO:0055114	Unknown_Protein_(AHRD_V1)
Solyc01g056730	3.31213	8.38805	1.34057	0.0086	0.0297043	yes	GO:0015250	Unknown Protein (AHRD V1)
Solyc01g056850	3.18021	8.64068	1.44202	0.0008	0.00405443	yes	GO:0006221,GO:0003824	CTP_synthase_(AHRD_V1_***-_B6U7R1_MAIZE);_contains_Interpro_domain(s)__IPR004468__CTP_synthase_
[truncated: 4,113 more rows]
