# Supplementary material for: Transcriptome Analysis Provides a Preliminary Regulation Route of the Ethylene Signal Transduction Component, SlEIN2, during Tomato Ripening
Source: PLoS One. 2016 Dec 14;11(12):e0168287. doi: 10.1371/journal.pone.0168287 (PMC5156437; doi:10.1371/journal.pone.0168287)
Supplement: S3 Table — (XLSX) [file pone.0168287.s003.xlsx]

## Sheet: TRV-GM VS TRV-SlEIN2
##Databases: KEGG PATHWAY
##Statistical test method: hypergeometric test / Fisher's exact test
##FDR correction method: Benjamini and Hochberg
#Term	Database	ID	Input number	Background number	P-Value	Corrected P-Value	Input	Hyperlink
Photosynthesis - antenna proteins	KEGG PATHWAY	sly00196	22	26	1.29603e-05	0.00155523	Solyc02g070940|Solyc05g056060|Solyc07g063600|Solyc12g011280|Solyc03g005770|Solyc06g063370|Solyc12g009200|Solyc07g022900|Solyc07g047850|Solyc10g006230|Solyc02g071030|Solyc02g070950|Solyc05g056050|Solyc09g014520|Solyc01g105030|Solyc01g105050|Solyc03g005760|Solyc12g011450|Solyc02g071010|Solyc03g005780|Solyc03g115900|Solyc10g007690	http://www.genome.jp/kegg-bin/show_pathway?sly00196/sly:101253380%09red/sly:101257186%09red/sly:101268669%09red/sly:101268123%09red/sly:101243766%09red/sly:101245729%09red/sly:101267774%09red/sly:101253628%09red/sly:101265886%09red/sly:544310%09red/sly:101266527%09red/sly:101252151%09red/sly:101265617%09red/sly:101256131%09red/sly:543975%09red/sly:101256629%09red/sly:101249002%09red/sly:101264376…
Biosynthesis of secondary metabolites	KEGG PATHWAY	sly01110	300	1036	6.97482e-05	0.00418489	Solyc04g074530|Solyc12g056600|Solyc05g050010|Solyc09g090900|Solyc04g071890|Solyc04g015100|Solyc06g073740|Solyc06g059840|Solyc08g082430|Solyc10g050850|Solyc03g111010|Solyc02g086970|Solyc10g086500|Solyc01g079790|Solyc01g008110|Solyc05g025910|Solyc05g005160|Solyc08g068600|Solyc03g117870|Solyc11g010960|Solyc10g007600|Solyc01g095470|Solyc01g010390|Solyc04g015750|Solyc02g079510|Solyc10g081650|Solyc01g1…	http://www.genome.jp/kegg-bin/show_pathway?sly01110/sly:543602%09red/sly:101262942%09red/sly:101266947%09red/sly:101268129%09red/sly:101248079%09red/sly:544285%09red/sly:101261874%09red/sly:544283%09red/sly:543517%09red/sly:101266123%09red/sly:101255089%09red/sly:3950389%09red/sly:100147722%09red/sly:101256090%09red/sly:544078%09red/sly:101264803%09red/sly:543968%09red/sly:101258640%09red/sly:100…
Carbon fixation in photosynthetic organisms	KEGG PATHWAY	sly00710	39	80	0.000130671	0.00522682	Solyc07g065900|Solyc01g110360|Solyc05g014480|Solyc04g071340|Solyc10g007290|Solyc04g006970|Solyc07g055210|Solyc02g084440|Solyc04g082630|Solyc12g014250|Solyc05g050970|Solyc07g062530|Solyc08g068330|Solyc08g076220|Solyc09g009260|Solyc03g071590|Solyc12g008430|Solyc10g086730|Solyc07g055060|Solyc02g069620|Solyc04g009030|Solyc07g066610|Solyc03g123600|Solyc03g034220|Solyc02g020940|Solyc05g008370|Solyc06g0…	http://www.genome.jp/kegg-bin/show_pathway?sly00710/sly:101245149%09red/sly:101246870%09red/sly:101260852%09red/sly:101245299%09red/sly:101266629%09red/sly:101253902%09red/sly:101246328%09red/sly:101264004%09red/sly:101265236%09red/sly:543805%09red/sly:101253805%09red/sly:101266787%09red/sly:101258368%09red/sly:101243907%09red/sly:101266063%09red/sly:101255800%09red/sly:101244094%09red/sly:101264…
--------------------
#Term	Database	ID	Input number	Background number	P-Value	Corrected P-Value	Input	Hyperlink
--------------------
#Term	Database	ID	Input number	Background number	P-Value	Corrected P-Value	Input	Hyperlink
--------------------

## Sheet: TRV-OR VS TRV-SlEIN2
##Databases: KEGG PATHWAY
##Statistical test method: hypergeometric test / Fisher's exact test
##FDR correction method: Benjamini and Hochberg
#Term	Database	ID	Input number	Background number	P-Value	Corrected P-Value	Input	Hyperlink
Photosynthesis - antenna proteins	KEGG PATHWAY	sly00196	19	26	5.79181e-07	6.48683e-05	Solyc03g005760|Solyc02g071030|Solyc12g006140|Solyc02g070950|Solyc02g071000|Solyc02g071010|Solyc02g070980|Solyc02g070990|Solyc02g070970|Solyc05g056050|Solyc12g009200|Solyc05g056060|Solyc03g005780|Solyc02g070940|Solyc07g047850|Solyc07g022900|Solyc07g063600|Solyc10g007690|Solyc01g105050	http://www.genome.jp/kegg-bin/show_pathway?sly00196/sly:101253380%09red/sly:101257186%09red/sly:101268123%09red/sly:101265886%09red/sly:101267774%09red/sly:101253628%09red/sly:101245729%09red/sly:101252151%09red/sly:101256131%09red/sly:543975%09red/sly:543976%09red/sly:101266182%09red/sly:544310%09red
Plant-pathogen interaction	KEGG PATHWAY	sly04626	50	176	3.10304e-05	0.0017377	Solyc05g050360|Solyc07g008620|Solyc10g081170|Solyc06g066370|Solyc01g106630|Solyc06g036410|Solyc02g077370|Solyc05g050380|Solyc08g076490|Solyc10g005750|Solyc04g058170|Solyc02g065000|Solyc02g091500|Solyc03g097100|Solyc06g068960|Solyc06g073830|Solyc09g014990|Solyc06g083390|Solyc03g033540|Solyc10g074740|Solyc03g093240|Solyc02g086990|Solyc03g119490|Solyc00g174330|Solyc02g072450|Solyc01g095100|Solyc01g0…	http://www.genome.jp/kegg-bin/show_pathway?sly04626/sly:543603%09red/sly:101268787%09red/sly:544131%09red/sly:101261749%09red/sly:101250219%09red/sly:101055516%09red/sly:778272%09red/sly:101265138%09red/sly:101256237%09red/sly:101260188%09red/sly:543900%09red/sly:100191111%09red/sly:101247547%09red/sly:543947%09red/sly:101253387%09red/sly:101260143%09red/sly:101256817%09red/sly:101264183%09red/sl…
Photosynthesis	KEGG PATHWAY	sly00195	28	91	0.000587539	0.0219348	Solyc09g065910|Solyc03g005190|Solyc07g066150|Solyc10g077120|Solyc01g103920|Solyc03g095880|Solyc02g083810|Solyc07g044860|Solyc06g065990|Solyc12g056830|Solyc02g080540|Solyc04g082010|Solyc06g054260|Solyc06g066000|Solyc09g063130|Solyc12g005630|Solyc06g074200|Solyc02g090030|Solyc02g065400|Solyc10g006530|Solyc05g007780|Solyc06g083680|Solyc02g079950|Solyc06g082940|Solyc06g060340|Solyc07g054290|Solyc07g0…	http://www.genome.jp/kegg-bin/show_pathway?sly00195/sly:101263732%09red/sly:778297%09red/sly:544053%09red/sly:544077%09red/sly:101260830%09red/sly:101266666%09red/sly:101263124%09red/sly:101262821%09red/sly:101243864%09red/sly:101254882%09red/sly:101259494%09red/sly:3950392%09red/sly:101258321%09red/sly:101254454%09red/sly:544299%09red/sly:101249865%09red/sly:101253342%09red/sly:543931%09red/sly:…
Biosynthesis of secondary metabolites	KEGG PATHWAY	sly01110	186	1036	0.00155517	0.0435447	Solyc04g074530|Solyc12g056600|Solyc08g082440|Solyc02g092580|Solyc02g036350|Solyc06g059840|Solyc05g050010|Solyc10g076240|Solyc04g058070|Solyc01g079790|Solyc08g068600|Solyc11g010960|Solyc10g007600|Solyc03g119980|Solyc11g010120|Solyc01g096670|Solyc07g026650|Solyc04g072000|Solyc01g111630|Solyc07g045540|Solyc04g050930|Solyc08g068680|Solyc03g031860|Solyc07g043550|Solyc02g085870|Solyc08g066250|Solyc10g0…	http://www.genome.jp/kegg-bin/show_pathway?sly01110/sly:101245299%09red/sly:544285%09red/sly:544283%09red/sly:543517%09red/sly:101254287%09red/sly:101247284%09red/sly:101252060%09red/sly:101257783%09red/sly:100147723%09red/sly:544302%09red/sly:101246650%09red/sly:101267302%09red/sly:101254970%09red/sly:543968%09red/sly:101265804%09red/sly:101244075%09red/sly:100750250%09red/sly:101249663%09red/sl…
--------------------
#Term	Database	ID	Input number	Background number	P-Value	Corrected P-Value	Input	Hyperlink
--------------------
#Term	Database	ID	Input number	Background number	P-Value	Corrected P-Value	Input	Hyperlink
--------------------
